# Supplementary material for: FceRI density and spontaneous secretion from human basophils
Source: PLoS One. 2017 Jul 3;12(7):e0179734. doi: 10.1371/journal.pone.0179734 (PMC5495218; doi:10.1371/journal.pone.0179734)
Supplement: S2 File — Excel spreadsheet. (XLSX) [file pone.0179734.s002.xlsx]

## Sheet: Sheet1
Survey 1	FceRI/cell	log R	SR	SR (D2O)
	182000	5.26007	5	1
	251000	5.39967	23	0
	141000	5.14922	12	5
	159000	5.2014	5	4
	122000	5.08636	7	2
	30000	4.47712	5
	39000	4.59106	8	0
	159000	5.2014	10	0
	229000	5.35984	5	1
	88000	4.94448	8	1
	159000	5.2014	35
	35000	4.54407	9	0
	120000	5.07918	7
	44000	4.64345	10	11
	44000	4.64345	8
	79000	4.89763	5
	216000	5.33445	4	3
	4200	3.62325	14	0
	242000	5.38382	8	0
	165000	5.21748	7
	FceRI/cell	log R	SR	SR (D2O)
Survey 2	103000	5.01284	5	8
	11000	4.04139	11	11
	112000	5.04922	3	5
	220000	5.34242	3	4
	111000	5.04532	4	5
	65000	4.81291	5	5
	71000	4.85126	3	3
	572000	5.7574	4	4
	246000	5.39094	4	5
	182000	5.26007	4	8
	699000	5.84448	2	6
	199000	5.29885	4	4
	169000	5.22789	4	6
	229000	5.35984	4	12
	112000	5.04922	2	4
	150000	5.17609	2	4
	40000	4.60206	2	4
	181000	5.25768	2	7
	362000	5.55871	3	5
	143000	5.15534	3	4
	26000	4.41497	4	9
	35000	4.54407	5	5
	97000	4.98677	7	16
	40000	4.60206	7	7
	15000	4.17609	10	10
	59000	4.77085	5	5
	117000	5.06819	6	9
	44000	4.64345	9	9
	211000	5.32428	7	11
	31000	4.49136	12	12
	17000	4.23045	4	4
	182000	5.26007	3	6
	FceRI/cell	log R	SR
Survey 3	15000	4.17609	5
	17000	4.23045	14
	26000	4.41497	7
	31000	4.49136	12
	35000	4.54407	7
	40000	4.60206	6
	40000	4.60206	5
	44000	4.64345	7
	59000	4.77085	3
	65000	4.81291	11
	71000	4.85126	5
	97000	4.98677	6
	112000	5.04922	4
	117000	5.06819	5
	141000	5.14922	4
	143000	5.15534	5
	150000	5.17609	4
	159000	5.2014	8
	169000	5.22789	6
	181000	5.25768	3
	182000	5.26007	4
	182000	5.26007	6
	199000	5.29885	7
	211000	5.32428	8
	229000	5.35984	8
	246000	5.39094	5
	251000	5.39967	13
	362000	5.55871	4
	572000	5.7574	7
	699000	5.84448	4
	FceRI/cell	log R	SR
Survey 4	4200	3.62325	6
	17000	4.23045	13
	26000	4.41497	28
	30000	4.47712	18
	39000	4.59106	32
	44000	4.64345	13
	79000	4.89763	5
	103000	5.01284	16
	122000	5.08636	27
	129000	5.11059	8
	159000	5.2014	4
	242000	5.38382	36
	251000	5.39967	19
