# Supplementary material for: FceRI density and spontaneous secretion from human basophils
Source: PLoS One. 2017 Jul 3;12(7):e0179734. doi: 10.1371/journal.pone.0179734 (PMC5495218; doi:10.1371/journal.pone.0179734)
Supplement: S3 File — Excel spreadsheet. (XLSX) [file pone.0179734.s003.xlsx]

## Sheet: Sheet1
survey 1	all columns of signaling element in units of cell standard
total FceRI	syk	SHIP	SHIP2	lyn	p85	Cbl	fyn	p110d	btk	PLCg2	PLCg1	PTEN	SHP-1	SOS2	Bob1	CIN85
35000	0.444	0.339	0.243	0.256	0.249	0.441	0.316	0.398	0.778	0.371	0.547	0.394	0.417	0.811	0.412	0.635
65000	0.276	0.248	0.041	0.175	0.152	0.091				0.2
40000	0.954	0.393	0.244	0.434	0.43	0.306	0.298	0.338	0.391	0.341	0.465	0.34	0.391	0.507	0.305	0.431
150000	0.36	0.77	0.247	0.478	0.354	0.353	0.323	0.348	0.381	0.346	0.314	0.352	0.315	0.57	0.283	0.301
572000	0.219	0.482	0.412	0.469	0.433	0.352	0.371	0.44	0.528	0.376
165000	0.076	0.443	0.331	0.324	0.308	0.321	0.187	0.811	0.466	0.351	0.25	0.335	0.371	0.474	0.332	0.321
44000	0.101	0.437	0.377	0.326	0.408	0.304	0.237	0.901	0.514	0.551	0.345	0.33	0.278	0.554	0.344	0.344
survey 2
total FceRI	PLCg1	cbp/PAG
8600	1.3023	0.567813
124000	0.440307	0.286748
59000	0.533406	0.249296
95000	0.006	0.29924
21000	0.496166	0.203883
9800	0.507119	0.509368
105000	0.455641	0.445173
94000	0.820372	0.321585
