# Supplementary material for: FceRI density and spontaneous secretion from human basophils
Source: PLoS One. 2017 Jul 3;12(7):e0179734. doi: 10.1371/journal.pone.0179734 (PMC5495218; doi:10.1371/journal.pone.0179734)
Supplement: S4 File — Standard C code; main and model code without user interface code. To relate line numbers in the appendix to the code in this file, a code editor is needed. (C) [file pone.0179734.s004.c]

// ************************ Header file *************************


#include <Carbon/Carbon.h>
// Note, all code has been "cleaned" of references to user interface elements, the header, main.c, model.c
// only code relevant to execution of the model is present to avoid distractions to the model framework
// in addition, the 3 files (header, main and model) have been combined into one file for this publication
// write to the author if there are questions about the code or its implementation

// ********aggregation "constants"********************

#define				kIgEnumber					2000
#define				ktimestep					.00005

#define				kversionno					2.1
#define 			kclear 						50
#define				kSaveCycle					20000
#define				kunusedno					998
#define				kstopcyclenumber			5000

#define				kcyclicdimerrate			0.0
#define				kcyclicdimerrate2			0.0

#define				kconcentration				.0000001
#define				kligandvalency				2
#define				kforward1					50000000
#define				kreverse1					10
#define				kBoundrate					0.02
#define				kligandno					2.0

#define				kaggdistribsize				50

#define				kcellsize					360.0
// this is an artificial way of controlling the diameter of the cell or the area that the receptors are limited to
// normally this is set to 360.0 (for one circumference of the cell), therefore, density goes as square of size
// all distance units are expressed in "degrees" calculated as if it were cell of radius 5 micrometers (including diffusion constant)

#define				kdelta						0.16
// standard is 0.16 "degrees" (= 135 angstroms)

#define				krestingclusters			true
// set to true if non-aggregation induced clustering is the model (spontaneous cluster formation)
#define				ksaveclusterlist			true
// set to true if want to track dynamics of resting clusters
#define				kuseclusterlist				true
#define				kdofitting					false
#define				kclusterANDXL				false


// ------------------- structures definitions ------------------------------

typedef struct
{
	long			lookedat;
	long			linknumber;
	long			arm1bound;
	long			arm2bound;
	long			arm1linkto;
	long			arm2linkto;
}	IgEstructure;

typedef struct
{
	long			saved_mastercycle;
	long			statnosaved;
	long			celldiameter;
	long			IgEno;
	float			diffusionstepsize;			// in degrees, use t = (arc distance for cell diameter)/4D to calculate steptime
	float			timestep;					// should be related to diffusionstepsize but for convenience is rounded off which would make the diffusion constant drift around slightly
	float			diffusionconstant;
	float			ligandvalency;				// for now, this always equals 2
	float			linkdelta;					// distance that a collision is detected as positive
	
	float			forward1;
	float			reverse1;
	float			concentration1;
	float			XL1;						// for now this calculation is done outside of the program
	float			dcyclic1;					// adjusts the cyclic dimer crosslinking constant
	
	float			forward2;
	float			reverse2;
	float			concentration2;
	float			XL2;
	float			dcyclic2;
	
	float			forward3;
	float			reverse3;
	float			concentration3;
	float			XL3;
	float			dcyclic3;
	
	float			forward4;
	float			reverse4;
	float			concentration4;
	float			XL4;
	float			dcyclic4;
	
	float			versionno;
	float			ligandno;
	
	long			createdon1;
	float			unused[997];
}	AggFileHeader;

typedef struct
{
	long			master_cycles;
	long			singlebound;
	long			doublebound;
	long			aggies[kaggdistribsize];
}	Stats;

typedef struct
{
	long			master_cycles;
	long			singlebound;
	long			doublebound;
	long			aggies[10];
}	oldStats;

typedef struct
{
	long			partner1;
	long			partner2;
} MatchArray;

struct	Instance;

struct Instance
{
	int			key;
	struct Instance 	**neighbors;
	int			instanceSize;
};
typedef struct Instance Instance;

typedef struct
{
	long		startE;
	long		endE;
	long		mindex;
	MatchArray	*matches;
} sWorkParams, *sWorkParamsPtr;

typedef struct
{
	MPTaskID taskID;
	MPQueueID requestQueue;
	MPQueueID resultQueue;
	sWorkParams params;
} sTaskData, *sTaskDataPtr;


#pragma  aggregation functions
// *************aggregation functions************************

float			getrandom					(unsigned long jran);
float			ran1						(long *idum);
int 			irbit2						(unsigned long *iseed);
void 			UpdatePositions2			(void);
void			UpdatePositions3			(void);
void			LookforIntersections4		(sWorkParamsPtr params);

void			Linkedlistsearch			(long epitopenumber, long *recursion_level, long calling_who, long who_called, long *linklist);
void			CreateUnionList				(long list1no, long list2no, long *list1, long *list2, long *unionlist);
void			CheckforBinding				(void);
void			Checkforlinkbinding			(void);
void			Makelinkedlist				(long *linkedindex,long who_called,long calling_who, long *linkedlist);
void			CountTempAggs				(void);
void			AddtoInstanceList			(Instance *theinstance1, Instance *theinstance2);
Instance *		getInstance					(int key);

void			Linkedlistsearch2			(long epitopenumber, long *recursion_level, long calling_who, long who_called, long *linklist);
void			CreateUnionList2			(long list2no, long *list1, long *list2);
void			CheckforBinding2			(void);
void			Checkforlinkbinding2		(void);

void			Checkforlinkbinding3		(void);
long			MaketheLink					(float linkbinding, long m, long k, long version);

Boolean			CheckifAlreadyLinked		(long k, long m);

void			SetViewPort					(float left, float top, float delta);
void			UpdateStatistics			(WindowRef thewindow);
void			InitializeVariables			(void);
void			InitializeBindingConstants	(void);

pascal void 	TimerAction 				(EventLoopTimerRef  theTimer, void* userData);
void			PrepareData					(void);
void			PushStats					(void);

void 			QTVideo_AddVideoSamplesToMedia(void);
void 			QTVideo_FinishMyVideoTrack(void);
Boolean 		CreateAMovie (void);


// ***************   main.c file  *********************

#define	kApplicationSignature		'AggM'
#define	kDocTypeImage				'AggF'

Boolean					gthismachineisIntel;
static IBNibRef			gNibRef;
EventLoopTimerRef		gtheTimer;
EventLoopRef			gmainLoop;
EventLoopTimerUPP		gtimerUPP;

#define kMPStackSize		0				// use default stack size
#define kMPTaskOptions		0				// use no options

sTaskDataPtr	myTaskData;
UInt32			numProcessors;
MPQueueID		notificationQueue;

IgEstructure			*IgE;
long					gIgEnumber;
MatchArray				*gMatchtheta,*gMatches,*gAggregateList;
unsigned long			gRandomseed;
long					gRan1seed,gMatchindex,glastaggregatesize = kwhichaggregate;
long					*gLinkedlist1,*gLinkedlist2,*gLinkedlistUnion;

long					*gIgElinkedlist,*gEmatrix;

unsigned char			*gClusterList;

Instance				**gInstanceList;
long					gUnSaturated,gMidSaturated,gSaturated,gTotalSaturated,gTest1,gTest2,gTest3,gTest4,gTest5;
long					g0ligands,g1ligand,g1ligandsuccess,g2ligands,g2ligandsuccess,g3ligands,g3ligandsuccess,g4ligands;
long					gCellSize,gStopCycleNumber,gClusterIndex,gTestIgE;
unsigned long   		bitnumber;
float					*theta,*chi;																					// really just x,y, just to differentiate names
float					*thetaStart,*thetaEnd,*chiStart,*chiEnd;
float					gfreeHaptenrate,gboundHaptenrate,gLinkBindingrate,gdissociationHaptenrate,gCyclicdimerrate;		// one of these for each ligand
float					gfreeHaptenrate2,gboundHaptenrate2,gLinkBindingrate2,gdissociationHaptenrate2,gCyclicdimerrate2;
float					gconcentration1,gconcentration2,gforward1,gforward2,greverse1,greverse2;
float					gDiffusionDistance;
float					gTextSize = 12.0;
signed long				*vflag;
AbsoluteTime			gNtimeNow,gNtimeLast;
UnsignedWide			gTimeNow,gTimeLast;

EventLoopTimerRef		gtheTimer;
EventLoopRef			gmainLoop;
EventLoopTimerUPP		gtimerUPP;

Boolean					gRunning = false,gCheckforAggregation = TRUE,gGoAheadandSaveFile,gSomethingtoSave = false,gMakingMovie = false;
Boolean					gFileProblem = false,gFileOpen = false,gShowStats,gNewFile,gInitVars,gOKed,gIntel;
Boolean					gRestingClusters,gUseClusterList;
short					gTestRefNum;
long					gViewCount = 0,gStatindex = 0,gReceptorNumber,gWhichAggregate;
long					gMasterCycles;
long					gRefresh = 0,gRefreshvalue = 100;
long					gAggregateDistribution[kaggdistribsize];
long					gAggregateDistribution2[kaggdistribsize];
long					gViewArray[1000][2];
long					gtheIgE;
FSRef					gAggregateFSRef,gMovieFSRef;
EventLoopTimerRef		gTimerReference;
AggFileHeader			*gAggFileHeader;
Stats					*gStats,*gBackupStats;

const SInt16			kAlertID = 128;

long					gFindAggofSize = 2;

void			EstablishArrays(Boolean initvars);
void			TestCommand(void);
void			myLocalToGlobalRect(Rect *theRect);
OSStatus		WriteClusterFile (FSRef *inRef);
void			ReadClusterFile(FSRef *inRef, long clusterindex);
void			TimeIntervals(void);
void			printStartEndPositions(void);
OSStatus		MyTask( void *parameter );
void			ClearEmatrix(void);
OSErr			NotifyTasks( void );

//--------------------------------------------------------------------------------------------
int main(int argc, char* argv[])
{
	IBNibRef 		nibRef;
	OSStatus		err;
	PMSheetDoneUPP	pageSetupDoneUPP, printDialogDoneUPP;
	
	EventTypeSpec 	appSpec[] = {{kEventClassApplication, kEventAppQuit },
		{kEventClassCommand, kEventCommandProcess },
		{kEventClassMouse,   kEventMouseDown},
		{kCoreEventClass,  kHighLevelEvent},
	};
	
	err = CreateNibReference (CFSTR("main"), &nibRef);			// Create a Nib reference passing the name of the nib file (without the .nib extension)
	require_noerr (err, CantGetNibRef);
	gNibRef = nibRef;
	
	err = SetMenuBarFromNib(nibRef, CFSTR("MenuBar"));
	require_noerr (err, CantSetMenuBar);
	
	err =  InstallApplicationEventHandler (NewEventHandlerUPP (AppEventHandler), GetEventTypeCount(appSpec), appSpec, 0, NULL);
	
	InitProg();
	gmainLoop = GetMainEventLoop();
	gtimerUPP = NewEventLoopTimerUPP(TimerAction);
	
	RunApplicationEventLoop();
	
CantCreateWindow:
CantSetMenuBar:
CantGetNibRef:
CantSetUpPrinting:
	
	return nil ;
}

void InitProg()
{
	float				frandom;
	long				i,mcols;
	OSErr				theerror;
	
	gRan1seed = (unsigned long)TickCount();
	bitnumber = gRan1seed;						// for initializing irbit2 (each simulation different)
	frandom = ran1(&gRan1seed);					// initializing ran1 (each simulation different)
	
	if(CFByteOrderGetCurrent() == CFByteOrderLittleEndian) gIntel = TRUE;
	
	gRestingClusters = krestingclusters;
	gUseClusterList	= kuseclusterlist;
	gIgEnumber = kIgEnumber;
	gCellSize = kcellsize;
	
	gStopCycleNumber = kstopcyclenumber;
	
	gRefresh = gRefreshvalue;
	
	gconcentration1 = kconcentration;
	gforward1 = kforward1;
	greverse1 = kreverse1;
	gLinkBindingrate = kBoundrate;
	gCyclicdimerrate = kcyclicdimerrate;
	
	gconcentration2 = kconcentration2;
	gforward2 = kforward2;
	greverse2 = kreverse2;
	gLinkBindingrate2 = kBoundrate2;
	gCyclicdimerrate2 = kcyclicdimerrate2;
	
	gTestIgE = gIgEnumber;			// for testing
	
	EstablishArrays(TRUE);
	CreateMPTasks();
}

void EstablishArrays(Boolean initvars)
{
	long	i,mcols;
	
	InitializeBindingConstants();
	
	if(theta != NULL) free(theta);
	if(chi != NULL) free(chi);
	if(thetaStart != NULL) free(thetaStart);
	if(thetaEnd != NULL) free(thetaEnd);
	if(chiStart != NULL) free(chiStart);
	if(chiEnd != NULL) free(chiEnd);
	
	if(vflag != NULL) free(vflag);
	if(gMatches != NULL) free(gMatches);
	if(IgE != NULL) free(IgE);
	if(IgE2 != NULL) free(IgE2);
	if(gIgElinkedlist != NULL) free(gIgElinkedlist);
	if(gAggregateList != NULL) free(gAggregateList);
	if(gLinkedlist1 != NULL) free(gLinkedlist1);
	if(gLinkedlist2 != NULL) free(gLinkedlist2);
	if(gLinkedlistUnion != NULL) free(gLinkedlistUnion);
	if(gStats != NULL) free(gStats);
	if(gBackupStats != NULL) free(gBackupStats);
	if(gInstanceList != NULL) free(gInstanceList);
	
	mcols = gCellSize/kdelta;
	gEmatrix = NewPtrClear(mcols*mcols*sizeof(long));
	
	theta = (float *)malloc(gIgEnumber*sizeof(float));
	chi   = (float *)malloc(gIgEnumber*sizeof(float));
	thetaStart = (float *)malloc(gIgEnumber*sizeof(float));
	thetaEnd = (float *)malloc(gIgEnumber*sizeof(float));
	chiStart = (float *)malloc(gIgEnumber*sizeof(float));
	chiEnd = (float *)malloc(gIgEnumber*sizeof(float));
	
	vflag = (signed long *)malloc(gIgEnumber*sizeof(long));
	
	IgE = (IgEstructure *)malloc(gIgEnumber*sizeof(IgEstructure));
	IgE2 = (IgEstructure *)malloc(gIgEnumber*sizeof(IgEstructure));
	
	gMatches = (MatchArray *)malloc(5*gIgEnumber*sizeof(MatchArray));
	gIgElinkedlist = NewPtrClear(gIgEnumber*sizeof(long));
	gAggregateList = (MatchArray *)malloc(gIgEnumber*sizeof(MatchArray));
	gLinkedlist1 = (long *)malloc(gIgEnumber*sizeof(long));
	gLinkedlist2 = (long *)malloc(gIgEnumber*sizeof(long));
	gLinkedlistUnion = (long *)malloc(gIgEnumber*sizeof(long));
	gInstanceList = (Instance **)malloc(gIgEnumber*sizeof(Instance *));
	
	if(gRestingClusters)
	{
		gStats = (Stats *)malloc((gStopCycleNumber*2)*sizeof(Stats));
		gClusterList = (unsigned char *)malloc(gIgEnumber*sizeof(unsigned char));
	}
	else
	{
		if(kclusterANDXL) gStats = (Stats *)malloc((gStopCycleNumber*2)*sizeof(Stats));
		else gStats = (Stats *)malloc((gStopCycleNumber/25)*sizeof(Stats));
	}
	
	if(kclusterANDXL && !gRestingClusters) gClusterList = (unsigned char *)malloc(gIgEnumber*sizeof(unsigned char));
	
	if(initvars)
	{
		InitializeVariables();
	}
	
}

// ************************* this is the main loop for the simulation (similar in flow to figure S1 *******************

pascal void TimerAction (EventLoopTimerRef  theTimer, void* userData)
{
	Rect				therect;
	MenuRef				themenu;
	MenuItemIndex		theindex;
	CFStringRef 		itemstring;
	int					i,j;
	
	SetPortWindowPort( gCurrentWindow );
	
	// update view port
	if(gViewCount > gRefresh)
	{
		ClearAggField(gCurrentWindow);
		gViewCount = 0;
	}
	
	// following this sequence is equivalent to following figure S1
	
	if(gRestingClusters)		// just doing non-ligand clustering
	{
		UpdatePositions3();		// move all receptors around
		if(kclusterANDXL)		// allows for crosslinking to be followed along with non-ligand based clustering
		{
			CheckforBinding();	// check for ligand binding
		}
		
		ClearEmatrix();			// setup the matrix for the multi-CPU processing
		SetupEmatrix();
		NotifyTasks();			// start-up the tasks that handle queueing of the multi-CPUs
		
		if(gCheckforAggregation && kclusterANDXL)
		{
			Checkforlinkbinding3();		// determine if there is crosslinking
		}
		
		CountTempAggs();		// tracks the associations and saves, see below, for later processing of aggregate times
		
		if(gUseClusterList)
		{
			if(gMasterCycles%50 == 0)
			{
				gNtimeLast = gNtimeNow;
				gNtimeNow = UpTime();
				gTimeLast.lo = gTimeNow.lo;
				gTimeLast.hi = gTimeNow.hi;
				Microseconds(&gTimeNow);
				gRan1seed = bitnumber = (unsigned long)TickCount();			// comment out if not re-seeding
				frandom = ran1(&gRan1seed);									// comment out if not re-seeding
			}
			WriteClusterFile(&gAggregateFSRef);		// update the cluster file that will be processed at the end of the simulation
			gClusterIndex++;
		}
		else
		{
			if(gMasterCycles%50 == 0)
			{
				gNtimeLast = gNtimeNow;
				gNtimeNow = UpTime();
				gTimeLast.lo = gTimeNow.lo;
				gTimeLast.hi = gTimeNow.hi;
				Microseconds(&gTimeNow);
				gRan1seed = bitnumber = (unsigned long)TickCount();			// comment out if not re-seeding
				frandom = ran1(&gRan1seed);									// comment out if not re-seeding
			}
			if(gMasterCycles%1 == 0)
			{
				PushStats();						// update general results file as well
				WriteFile(&gAggregateFSRef);
			}
		}
	}
	else						// not doing non-ligand clusters but are simulating ligand induced aggregation
	{
		UpdatePositions2();		// move receptors around
		CheckforBinding();		// check for ligand binding
		if(gCheckforAggregation)
		{
			ClearEmatrix();		// setup the matrix for the multi-CPU processing
			SetupEmatrix();
			NotifyTasks();		// start-up the tasks that handle queueing of the multi-CPUs
			Checkforlinkbinding3();	// look for crosslinking
		}
		if(kclusterANDXL) CountTempAggs();  // tracks the associations and saves, see below, for later processing of aggregate times
		
		if(gUseClusterList)		// same as above
		{
			if(ksaveclusterlist)
			{
				WriteClusterFile(&gAggregateFSRef);
				gClusterIndex++;
			}
			else
			{
				if(gMasterCycles%kSaveCycle == 0)
				{
					WriteFile(&gAggregateFSRef);
				}
			}
			
			if(gMasterCycles%50 == 0)
			{
				gNtimeLast = gNtimeNow;
				gNtimeNow = UpTime();
				gTimeLast.lo = gTimeNow.lo;
				gTimeLast.hi = gTimeNow.hi;
				Microseconds(&gTimeNow);
				gRan1seed = bitnumber = (unsigned long)TickCount();			// comment out if not re-seeding
				frandom = ran1(&gRan1seed);									// comment out if not re-seeding
			}
		}
		else
		{
			if(gMasterCycles%kSaveCycle == 0)
			{
				WriteFile(&gAggregateFSRef);
			}
			if(gMasterCycles%50 == 0)
			{
				PushStats();
				gNtimeLast = gNtimeNow;
				gNtimeNow = UpTime();
				gTimeLast.lo = gTimeNow.lo;
				gTimeLast.hi = gTimeNow.hi;
				Microseconds(&gTimeNow);
				gRan1seed = bitnumber = (unsigned long)TickCount();			// comment out if not re-seeding
				frandom = ran1(&gRan1seed);									// comment out if not re-seeding
			}
		}
	}
	
	gViewCount++;
	gMasterCycles++;
	UpdateStatistics(gCurrentWindow);
	gSomethingtoSave = true;
	
	if(gMasterCycles > gStopCycleNumber)			// stop simulation if pre-established cycle count is exceeded
	{
		RemoveEventLoopTimer(gtheTimer);
		gtheTimer = NULL;
		gRunning = false;
		memcpy(thetaEnd,theta,gIgEnumber*sizeof(float));
		memcpy(chiEnd,chi,gIgEnumber*sizeof(float));
	}
}

void	ClearEmatrix(void)
{
	long	i,mcols,n;
	
	mcols = gCellSize/kdelta;
	
	for(i=0;i<mcols*mcols;i++) *(gEmatrix + i) = 0;
	for(i=0;i<gIgEnumber;i++) *(gIgElinkedlist + i) = 0;
	
}

// ************* multi-CPU processing functions *******************

void CreateMPTasks( void )
{
	OSErr		theErr;
	UInt32		i;
	
	theErr = noErr;
	
	numProcessors = 1;
	myTaskData = NULL;
	notificationQueue = NULL;
	
	if( MPLibraryIsLoaded() )
	{
		numProcessors = MPProcessorsScheduled();
		myTaskData = (sTaskDataPtr)NewPtrClear( numProcessors * sizeof( sTaskData ) );
		theErr = MemError();
		if( theErr == noErr  ) theErr = MPCreateQueue( &notificationQueue );
		for( i = 0; i < numProcessors && theErr == noErr; i++ )
		{
			myTaskData[i].params.matches = (MatchArray *)NewPtrClear(100*kIgEnumber*sizeof(MatchArray));
			if( theErr == noErr ) theErr = MPCreateQueue(&myTaskData[i].requestQueue );
			if( theErr == noErr ) theErr = MPCreateQueue(&myTaskData[i].resultQueue );
			if( theErr == noErr ) theErr = MPCreateTask( MyTask, &myTaskData[i], kMPStackSize, notificationQueue, NULL, NULL, kMPTaskOptions, &myTaskData[i].taskID );
		}
	}
	
	if( theErr != noErr )
	{
		StopMPTasks();
		numProcessors = 1;
	}
}

#define kMyRequestOne            1
#define kMyRequestTwo            2
#define kMyResultException      -1

OSStatus MyTask( void *parameter )
{
	OSErr theErr;
	sTaskDataPtr p;
	Boolean finished;
	UInt32 message;
	theErr = noErr;
	
	p = (sTaskDataPtr)parameter ;
	
	finished = false;
	while( !finished )
	{
		theErr = MPWaitOnQueue( p->requestQueue, (void **)&message, NULL, NULL, kDurationForever );
		if( theErr == noErr )
		{
			switch( message )
			{
				case kMyRequestOne:
					LookforIntersections4( &p->params );
					break;
				case kMyRequestTwo:
					
					break;
				default:
					finished = true;
					theErr = kMyResultException;
			}
			MPNotifyQueue( p->resultQueue, (void *)theErr, NULL, NULL );
		}
		else finished = true;
	}
	
	return( theErr );
}

OSErr NotifyTasks( void )
{
	UInt32		i,j,matchindex,cmatchindex,lastE;
	OSErr		theErr;
	UInt32		thingsPerTask;
	UInt32		message;
	sWorkParams appData;
	long		*flagarray;
	MatchArray	*matchholder;
	
	theErr = noErr;
	
	thingsPerTask = gIgEnumber / numProcessors;
	
	for( i = 0; i < numProcessors; i++ )
	{
		myTaskData[i].params.startE =  thingsPerTask * i;
		lastE = thingsPerTask * (i+1);
		if((i == numProcessors) && (lastE < gIgEnumber)) lastE = gIgEnumber;
		myTaskData[i].params.endE = lastE;
		message = kMyRequestOne;
		MPNotifyQueue( myTaskData[i].requestQueue, (void *)message, NULL, NULL );
	}
	
	// Now wait for the tasks to finish
	
	for( i = 0; i < numProcessors; i++ )
		MPWaitOnQueue( myTaskData[i].resultQueue, (void **)&message,NULL, NULL, kDurationForever );
	
	// recombine the matcharray
	
	cmatchindex = 0;
	for(i=0;i<numProcessors;i++)
	{
		matchindex = myTaskData[i].params.mindex;
		BlockMoveData(myTaskData[i].params.matches,gMatches+cmatchindex,matchindex*sizeof(MatchArray));
		cmatchindex += matchindex;
	}
	gMatchindex = cmatchindex;
	return( theErr );
}

void StopMPTasks(void)
{
	UInt32 i;
	
	if (myTaskData != NULL)
	{
		for (i = 0; i < numProcessors; i++)
		{
			if (myTaskData[i].taskID != NULL)
			{
				MPTerminateTask(myTaskData[i].taskID, noErr);
				MPWaitOnQueue(notificationQueue, NULL, NULL, NULL,kDurationForever);
			}
			if (myTaskData[i].requestQueue != NULL) MPDeleteQueue(myTaskData[i].requestQueue);
			if (myTaskData[i].resultQueue != NULL) MPDeleteQueue (myTaskData[i].resultQueue);
		}
		if (notificationQueue != NULL)
		{
			MPDeleteQueue (notificationQueue);
			notificationQueue = NULL;
		}
		DisposePtr((Ptr)myTaskData);
		myTaskData = NULL;
	}
}


// *************** model.c  *********************************


#include <Carbon/Carbon.h>
#include <stdio.h>
#include <stddef.h>
#include <stdlib.h>
#include <math.h>

#define NRANSI
#include "nr.h"
#include "nrutil.h"

long							IgEaggs[2][300];
long							NforIgEaggs = 0;

extern long						gIgEnumber;
extern IgEstructure				*IgE,*IgE2;									// one of these for each ligand
extern MatchArray				*gMatchtheta,*gMatches,*gAggregateList;
extern unsigned long			gRandomseed;
extern long						gRan1seed,gMatchindex,glastaggregatesize,gStopCycleNumber;
extern long						*gLinkedlist1,*gLinkedlist2,*gLinkedlistUnion;
extern long						gUnSaturated,gMidSaturated,gSaturated,gTotalSaturated,gTest1,gTest2,gTest3,gTest4,gTest5;
extern long						g0ligands,g1ligand,g1ligandsuccess,g2ligands,g2ligandsuccess,g3ligands,g3ligandsuccess,g4ligands;
extern unsigned long			bitnumber;
extern float					*theta,*chi;
extern float					*thetaStart,*thetaEnd,*chiStart,*chiEnd;

extern unsigned char			*gClusterList;

extern float					gfreeHaptenrate,gboundHaptenrate,gLinkBindingrate,gdissociationHaptenrate,gCyclicdimerrate;		// one of these for each ligand
extern float					gfreeHaptenrate2,gboundHaptenrate2,gLinkBindingrate2,gdissociationHaptenrate2,gCyclicdimerrate2,gDiffusionDistance;
extern float					gconcentration1,gconcentration2,gforward1,gforward2,greverse1,greverse2;
extern signed long				*vflag;
extern long						*gIgElinkedlist,*gEmatrix;

extern Boolean					gRunning,gCheckforAggregation,gGoAheadandSaveFile,gSomethingtoSave,gMakingMovie;
extern Boolean					gFileProblem,gRestingClusters;
extern long						gViewCount,gStatindex,gReceptorNumber,gCellSize,gTestIgE;
extern long						gMasterCycles,gClusterIndex;
extern long						gRefresh,gRefreshvalue;
extern long						gAggregateDistribution[];
extern long						gAggregateDistribution2[];
extern FSRef					gAggregateFSRef;
extern EventLoopTimerRef		gTimerReference;
extern AggFileHeader			*gAggFileHeader;
extern Stats					*gStats,*gBackupStats;
extern Instance					**gInstanceList;

void	Fetchadistance(float *dx, float *dy)
void	freeTree(long index, Instance** instancelist);
float	gasdev2(void);


void	InitializeBindingConstants(void)
{
	gfreeHaptenrate = 1.0 - exp(- gconcentration1*kligandvalency*gforward1*ktimestep);
	gdissociationHaptenrate = 1.0 - exp(-ktimestep*greverse1);
//	gDiffusionDistance = sqrt(2*2.7*ktimestep);			// for 1D stepping, diffusion constant translated to units of the simulation ("degrees")
	gDiffusionDistance = sqrt(4*2.7*ktimestep);			// for 2D, one-value, stepping, diffusion constant translated to units of the simulation ("degrees")
}

void	InitializeVariables(void)
{
	long				i;
	float				*thetafloat,*chifloat;
	long				*statlong;
	void				*tempadr;
	
	tempadr = theta;
	thetafloat = (float *)tempadr;
	tempadr = chi;
	chifloat = (float *)tempadr;
	tempadr = gStats;
	statlong = (long *)tempadr;
	
	for(i=0;i<gIgEnumber;i++)
	{
		(*(IgE + i)).arm1bound = 0;
		(*(IgE + i)).arm2bound = 0;
		(*(IgE + i)).arm1linkto = 0;
		(*(IgE + i)).arm2linkto = 0;
		(*(IgE + i)).linknumber = 0;
	}
	
	for(i=0;i<gIgEnumber;i++)
	{
		(*(IgE2 + i)).arm1bound = 0;
		(*(IgE2 + i)).arm2bound = 0;
		(*(IgE2 + i)).arm1linkto = 0;
		(*(IgE2 + i)).arm2linkto = 0;
		(*(IgE2 + i)).linknumber = 0;
	}
	
	for(i=0;i<gIgEnumber;i++) *(thetafloat + i) = gCellSize * ran1(&gRan1seed);
	for(i=0;i<gIgEnumber;i++) *(chifloat + i)   = gCellSize * ran1(&gRan1seed);
	
	memcpy(thetaStart,theta,gIgEnumber*sizeof(float));
	memcpy(chiStart,chi,gIgEnumber*sizeof(float));
	
	for(i=0;i<(gStopCycleNumber/25)*sizeof(gStats);i++) *(statlong + i) = 0;
	for(i=0;i<kaggdistribsize;i++) gAggregateDistribution[i] = 0;
	
	gMasterCycles = 0;
	gStatindex = 0;
	gClusterIndex = 0;
	
}

void	CheckforBinding(void)
{
	long 				i,m;
	float				frandom;
	
	
	for(i=0;i<gIgEnumber;i++)
	{
		if((*(IgE+i)).arm1bound)
		{
			frandom = ran1(&gRan1seed);
			if(frandom < gdissociationHaptenrate) 
			{
				(*(IgE+i)).arm1bound = 0;
				if((*(IgE+i)).arm1linkto != 0)
				{
					m = (*(IgE+i)).arm1linkto;
					(*(IgE+i)).arm1linkto = 0;
					(*(IgE+i)).linknumber -= 1;
					if((*(IgE+m)).arm1linkto == i) (*(IgE+m)).arm1linkto = 0;
					else (*(IgE+m)).arm2linkto = 0;
					(*(IgE+m)).linknumber -= 1;
				}
			}
		}
		else
		{
			frandom = ran1(&gRan1seed);
			if(frandom<gfreeHaptenrate) (*(IgE+i)).arm1bound = 1;
			
		}
		if((*(IgE+i)).arm2bound)
		{
			frandom = ran1(&gRan1seed);
			if(frandom < gdissociationHaptenrate) 
			{
				(*(IgE+i)).arm2bound = 0;
				if((*(IgE+i)).arm2linkto != 0)
				{
					m = (*(IgE+i)).arm2linkto;
					(*(IgE+i)).arm2linkto = 0;
					(*(IgE+i)).linknumber -= 1;
					if((*(IgE+m)).arm1linkto == i) (*(IgE+m)).arm1linkto = 0;
					else (*(IgE+m)).arm2linkto = 0;
					(*(IgE+m)).linknumber -= 1;
				}
			}
		}	
		else
		{
			frandom = ran1(&gRan1seed);
			if(frandom<gfreeHaptenrate) (*(IgE+i)).arm2bound = 1;
		}
	}
}

void	Linkedlistsearch(long epitopenumber, long *recursion_level, long calling_who, long who_called, long *linklist)
{
	long	i;
	
	for(i=0;i<*recursion_level;i++)
	{
		if(linklist[i] == calling_who) return;
	}
	
	linklist[*recursion_level] = calling_who;
	*recursion_level += 1;
	
	
	if((*(IgE + calling_who)).arm1linkto)
	{
		if((*(IgE + calling_who)).arm1linkto != who_called)
		{
			Linkedlistsearch2(epitopenumber,recursion_level,(*(IgE + calling_who)).arm1linkto,calling_who,linklist);
		}
	}
	
	if((*(IgE + calling_who)).arm2linkto)
	{
		if((*(IgE + calling_who)).arm2linkto != who_called)
		{
			Linkedlistsearch2(epitopenumber,recursion_level,(*(IgE + calling_who)).arm2linkto,calling_who,linklist);
		}
	}
}

void UpdatePositions2(void)
{
	long 				i,j,m,recursion_level1,boundindex,foundflag,test;
	short				x,y;
	char				gridmotion;
	Rect				rect;
	float				dtheta,dchi,thetavalue,chivalue,xtheta,ychi,xright,ybottom;
	float				*thetafloat,*chifloat,lcellsize;
	void				*tempadr;
	CGRect				cgRect;
	MyWindPeek			theWindPeek;
	MyWindHandle		theWindHandle;
	
	theWindHandle = (MyWindHandle)GetWRefCon(gCurrentWindow);
	theWindPeek = *theWindHandle;
	
	tempadr = theta;
	thetafloat = (float *)tempadr;
	tempadr = chi;
	chifloat = (float *)tempadr;
	lcellsize = gCellSize;
	foundflag = true;
	
	for(i=0;i<gIgEnumber;i++) (*(IgE + i)).lookedat = 1;
	for(i=0;i<gIgEnumber;i++) (*(IgE2 + i)).lookedat = 1;
	for(i=0;i<kaggdistribsize;i++) gAggregateDistribution[i] = 0;
	for(i=0;i<gIgEnumber;i++)
	{
		if((*(IgE+i)).lookedat)
		{
			if(((*(IgE+i)).arm1linkto == 0) && ((*(IgE+i)).arm2linkto == 0) &&
			   ((*(IgE2+i)).arm1linkto == 0) && ((*(IgE2+i)).arm2linkto == 0))
			{
				gLinkedlistUnion[0] = 1;
				gLinkedlistUnion[1] = i;
			}
			else
			{
				recursion_level1 = 0;
				if((*(IgE+i)).arm1linkto)
				{
					gLinkedlist1[recursion_level1] = i;
					recursion_level1 += 1;
					Linkedlistsearch2(1,&recursion_level1,(*(IgE+i)).arm1linkto,i,gLinkedlist1);
				}
				
				if((*(IgE+i)).arm2linkto)
				{
					gLinkedlist1[recursion_level1] = i;
					recursion_level1 += 1;
					Linkedlistsearch2(1,&recursion_level1,(*(IgE+i)).arm2linkto,i,gLinkedlist1);
				}
				
				if((*(IgE2+i)).arm1linkto)
				{
					gLinkedlist1[recursion_level1] = i;
					recursion_level1 += 1;
					Linkedlistsearch2(2,&recursion_level1,(*(IgE2+i)).arm1linkto,i,gLinkedlist1);
				}
				
				if((*(IgE2+i)).arm2linkto)
				{
					gLinkedlist1[recursion_level1] = i;
					recursion_level1 += 1;
					Linkedlistsearch2(2,&recursion_level1,(*(IgE2+i)).arm2linkto,i,gLinkedlist1);
				}
				
				gLinkedlistUnion[0] = 0;
				CreateUnionList2(recursion_level1,gLinkedlist1,gLinkedlistUnion);
			}
			
			if(gLinkedlistUnion[0] > 48) gAggregateDistribution[49] += 1;			// keeps track of aggregate size upto 48, pools above 48
			else gAggregateDistribution[gLinkedlistUnion[0]] += 1;				
			
			if(gLinkedlistUnion[0] > 1)  gAggregateDistribution[0] += 1;		// keeps track of total aggregates
			
			Fetchadistance(&dtheta,&dchi);
			
			for(m=1;m<gLinkedlistUnion[0]+1;m++)
			{
				j = *(gLinkedlistUnion + m);
				if((*(IgE+j)).lookedat == 1)
				{
					thetavalue = *(thetafloat + j);
					thetavalue += dtheta;
					if(thetavalue <0.0) thetavalue += lcellsize;
					if(thetavalue >= lcellsize) thetavalue -= lcellsize;
					
					chivalue = *(chifloat + j);
					chivalue += dchi;
					if(chivalue <0.0) chivalue += lcellsize;
					if(chivalue >= lcellsize) chivalue -= lcellsize;
					
					*(thetafloat + j) = thetavalue;
					*(chifloat + j) = chivalue;
					
					(*(IgE+j)).lookedat = 0;
				}
			}
		}
	}
}

// the following routines keep track of aggregates to make sure that repeats do not occur (notably across boundaries)

void	Linkedlistsearch2(long epitopenumber, long *recursion_level, long calling_who, long who_called, long *linklist)
{
	long	i;
	
	for(i=0;i<*recursion_level;i++)
	{
		if(linklist[i] == calling_who) return;
	}
	
	linklist[*recursion_level] = calling_who;
	*recursion_level += 1;
	
	
	if((*(IgE + calling_who)).arm1linkto)
	{
		if((*(IgE + calling_who)).arm1linkto != who_called)
		{
			Linkedlistsearch2(epitopenumber,recursion_level,(*(IgE + calling_who)).arm1linkto,calling_who,linklist);
		}
	}
	
	if((*(IgE + calling_who)).arm2linkto)
	{
		if((*(IgE + calling_who)).arm2linkto != who_called)
		{
			Linkedlistsearch2(epitopenumber,recursion_level,(*(IgE + calling_who)).arm2linkto,calling_who,linklist);
		}
	}
	
	if((*(IgE2 + calling_who)).arm1linkto)
	{
		if((*(IgE2 + calling_who)).arm1linkto != who_called)
		{
			Linkedlistsearch2(epitopenumber,recursion_level,(*(IgE2 + calling_who)).arm1linkto,calling_who,linklist);
		}
	}
	
	if((*(IgE2 + calling_who)).arm2linkto)
	{
		if((*(IgE2 + calling_who)).arm2linkto != who_called)
		{
			Linkedlistsearch2(epitopenumber,recursion_level,(*(IgE2 + calling_who)).arm2linkto,calling_who,linklist);
		}
	}
}

void	CreateUnionList(long list1no, long list2no, long *list1, long *list2, long *unionlist)
{
	long		i,j,value,index,unionno;
	Boolean		flag;
	
	unionno = unionlist[0];
	index = 0;
	for(i=0;i<list1no;i++)
	{
		value = *(list1 + i);
		flag = true;
		for(j=1;j<unionno+1;j++)
		{
			if(value == *(unionlist + j)) flag = false;
		}
		if(flag)
		{
			index++;
			*(unionlist + unionno + index) = value;
		}
	}
	
	unionlist[0] = unionno + index;
	unionno = unionlist[0];
	index = 0;
	for(i=0;i<list2no;i++)
	{
		value = *(list2 + i);
		flag = true;
		for(j=1;j<unionno+1;j++)
		{
			if(value == *(unionlist + j)) flag = false;
		}
		if(flag)
		{
			index++;
			*(unionlist + index) = value;
		}
	}
	unionlist[0] = unionno + index;
}

void	CreateUnionList2(long list1no, long *list1, long *unionlist)
{
	long		i,j,value,index,unionno;
	Boolean		flag;
	
	unionno = unionlist[0];
	index = 0;
	for(i=0;i<list1no;i++)
	{
		value = *(list1 + i);
		flag = true;
		for(j=1;j<unionno+1;j++)
		{
			if(value == *(unionlist + j)) flag = false;
		}
		if(flag)
		{
			index++;
			*(unionlist + unionno + index) = value;
		}
	}
	
	unionlist[0] = unionno + index;
}

void SetupEmatrix(void)
{
	long	i,j,k,mcols,m,n,x,y,next;
	long	matchindex = 0,cmatchindex = 0;
	float	xdelta,ydelta;
	float	*thetafloat,*chifloat;
	long	*IgElinkedlist;
	long	*Ematrix,*flagarray;
	MatchArray *matchholder;
	void	*tempadr;
	
	tempadr = theta;
	thetafloat = (float *)tempadr;
	tempadr = chi;
	chifloat = (float *)tempadr;
	
	mcols = gCellSize/kdelta;
	
	for(i=0;i<gIgEnumber;i++)
	{
		x = (long)(*(thetafloat + i)/kdelta);
		y = (long)(*(chifloat + i)/kdelta);
		
		if(*(gEmatrix + x +y*mcols) == 0)
		{
			*(gEmatrix + x +y*mcols) = i;
		}
		else
		{
			next = *(gEmatrix + x +y*mcols);
			while(*(gIgElinkedlist + next) != 0)
			{
				next = *(gIgElinkedlist + next);
			}
			*(gIgElinkedlist + next) = i;
		}	
	}
}	

void LookforIntersections4(sWorkParamsPtr params)
{
	long	i,j,k,mcols,m,n,x,y,next;
	long	matchindex = 0,cmatchindex = 0;
	float	xdelta,ydelta,delta2;
	float	*thetafloat,*chifloat;
	long	*IgElinkedlist;
	long	*Ematrix,*flagarray;
	MatchArray *matches;
	void	*tempadr;
	Boolean	dorestingclusters;
	
	tempadr = theta;
	thetafloat = (float *)tempadr;
	tempadr = chi;
	chifloat = (float *)tempadr;
	
	mcols = gCellSize/kdelta;
	dorestingclusters = gRestingClusters;
	matches = params->matches;
	
	delta2 = kdelta*kdelta;
	
	for(i=params->startE;i<params->endE;i++)
	{
		x = (long)(*(thetafloat + i)/kdelta);
		y = (long)(*(chifloat + i)/kdelta);
		
		for(j=x-1;j<=x+1;j++)
		{
			for(k=y-1;k<=y+1;k++)
			{
				m = j;
				n = k;
				if(j<0) m = mcols-1;						// this fixes edge calls
				if(j>mcols-1) m = 0;
				if(k<0) n = mcols-1;
				if(k>mcols-1) n = 0;
				
				next = *(gEmatrix + m +n*mcols);
				if(next)
				{
					if(next != i)
					{
						xdelta = *(thetafloat + i) - *(thetafloat + next);
						ydelta = *(chifloat + i) - *(chifloat + next);

						if(xdelta*xdelta+ydelta*ydelta < delta2)
						{
							(*(matches + matchindex)).partner1 = i;
							(*(matches + matchindex)).partner2 = next;
							matchindex++;
						}
/*						
						if(dorestingclusters)
						{
							xdelta = *(thetafloat + i) - *(thetafloat + next);
							xdelta = xdelta*xdelta;
							ydelta = *(chifloat + i) - *(chifloat + next);
							ydelta = ydelta * ydelta;
							if(xdelta+ydelta < kdelta*kdelta)
							{
								(*(matches + matchindex)).partner1 = i;
								(*(matches + matchindex)).partner2 = next;
								matchindex++;
							}
						}
						else
						{
							xdelta = *(thetafloat + i) - *(thetafloat + next);
							if(xdelta<0) xdelta *= -1;
							ydelta = *(chifloat + i) - *(chifloat + next);
							if(ydelta<0) ydelta *= -1;
							if(xdelta < kdelta)
							{
								if(ydelta < kdelta)
								{
									(*(matches + matchindex)).partner1 = i;
									(*(matches + matchindex)).partner2 = next;
									matchindex++;
								}
							}
						}
*/
					}
					
					while(*(gIgElinkedlist + next) != 0)
					{
						next = *(gIgElinkedlist + next);
						if(next != i)
						{
							xdelta = *(thetafloat + i) - *(thetafloat + next);
							ydelta = *(chifloat + i) - *(chifloat + next);
							if(xdelta*xdelta + ydelta*ydelta < delta2)
							{
								(*(matches + matchindex)).partner1 = i;
								(*(matches + matchindex)).partner2 = next;
								matchindex++;
							}
/*
							if(dorestingclusters)
							{
								xdelta = *(thetafloat + i) - *(thetafloat + next);
								xdelta = xdelta*xdelta;
								ydelta = *(chifloat + i) - *(chifloat + next);
								ydelta = ydelta*ydelta;
								if(xdelta + ydelta < kdelta*kdelta)
								{
									(*(matches + matchindex)).partner1 = i;
									(*(matches + matchindex)).partner2 = next;
									matchindex++;
								}
							}
							else
							{
								xdelta = *(thetafloat + i) - *(thetafloat + next);
								if(xdelta<0) xdelta *= -1;
								ydelta = *(chifloat + i) - *(chifloat + next);
								if(ydelta<0) ydelta *= -1;
								if(xdelta < kdelta)
								{
									if(ydelta < kdelta)
									{
										(*(matches + matchindex)).partner1 = i;
										(*(matches + matchindex)).partner2 = next;
										matchindex++;
									}
								}
							}
*/
						}
					}
				}
			}
		}		
	}
	
	params->mindex = matchindex;
}

// handling of linked lists (monitoring what is already cross-linked)

Boolean	CheckifAlreadyLinked(long k, long m)
{
	Boolean flag = false;
	
	if((*(IgE+k)).arm1linkto == m) flag = true;
	if((*(IgE+k)).arm2linkto == m) flag = true;
	
	if((*(IgE2+k)).arm1linkto == m) flag = true;			// a block of these two statements for each ligand
	if((*(IgE2+k)).arm2linkto == m) flag = true;
	
	return flag;
}

void	Checkforlinkbinding(void)
{
	long		i,j,k,m,x;
	float		frandom,linkbinding;
	Boolean		flag;
	
	for(i=0;i<gMatchindex;i++)
	{
		k = (*(gMatches + i)).partner1;
		m = (*(gMatches + i)).partner2;
		
		if(((*(IgE+k)).arm1bound == 1) && ((*(IgE+k)).arm1linkto == 0))
		{
			if(((*(IgE+m)).arm1bound == 0) || ((*(IgE+m)).arm2bound == 0))
			{
				frandom = ran1(&gRan1seed);
				if((*(IgE+m)).arm1bound == 0)
				{
					if(CheckifAlreadyLinked(k,m)) linkbinding = gCyclicdimerrate*gLinkBindingrate;		// checks for cylic dimer
					else linkbinding = gLinkBindingrate;
					flag = true;
					if(frandom < linkbinding)
					{
						(*(IgE+k)).arm1linkto = m;
						(*(IgE+m)).arm1linkto = k;
						(*(IgE+m)).arm1bound = 1;
						(*(IgE+k)).linknumber += 1;
						(*(IgE+m)).linknumber += 1;
						flag = false;
					}
					if(flag && ((*(IgE+m)).arm2bound == 0))
					{
						frandom = ran1(&gRan1seed);
						if(CheckifAlreadyLinked(k,m)) linkbinding = gCyclicdimerrate*gLinkBindingrate;		// checks for cylic dimer
						else linkbinding = gLinkBindingrate;
						if(frandom < linkbinding)
						{
							(*(IgE+k)).arm1linkto = m;
							(*(IgE+m)).arm2linkto = k;
							(*(IgE+m)).arm2bound = 1;
							(*(IgE+k)).linknumber += 1;
							(*(IgE+m)).linknumber += 1;
						}
					}
				}
				else
				{
					if(CheckifAlreadyLinked(k,m)) linkbinding = gCyclicdimerrate*gLinkBindingrate;		// checks for cylic dimer
					else linkbinding = gLinkBindingrate;
					if(frandom < linkbinding)
					{
						(*(IgE+k)).arm1linkto = m;
						(*(IgE+m)).arm2linkto = k;
						(*(IgE+m)).arm2bound = 1;
						(*(IgE+k)).linknumber += 1;
						(*(IgE+m)).linknumber += 1;
					}
				}	
			}
		}
		
		if(((*(IgE+k)).arm2bound == 1) && ((*(IgE+k)).arm2linkto == 0))
		{
			if(((*(IgE+m)).arm1bound == 0) || ((*(IgE+m)).arm2bound == 0))
			{
				frandom = ran1(&gRan1seed);
				if((*(IgE+m)).arm1bound == 0)
				{
					if(CheckifAlreadyLinked(k,m)) linkbinding = gCyclicdimerrate*gLinkBindingrate;		// checks for cylic dimer
					else linkbinding = gLinkBindingrate;
					flag = true;
					if(frandom < linkbinding)
					{
						(*(IgE+k)).arm2linkto = m;
						(*(IgE+m)).arm1linkto = k;
						(*(IgE+m)).arm1bound = 1;
						(*(IgE+k)).linknumber += 1;
						(*(IgE+m)).linknumber += 1;
						flag = false;
					}
					if(flag && ((*(IgE+m)).arm2bound == 0))
					{
						if(CheckifAlreadyLinked(k,m)) linkbinding = gCyclicdimerrate*gLinkBindingrate;		// checks for cylic dimer
						else linkbinding = gLinkBindingrate;
						frandom = ran1(&gRan1seed);
						if(frandom < linkbinding)
						{
							(*(IgE+k)).arm2linkto = m;
							(*(IgE+m)).arm2linkto = k;
							(*(IgE+m)).arm2bound = 1;
							(*(IgE+k)).linknumber += 1;
							(*(IgE+m)).linknumber += 1;
							}
					}
				}
				else
				{
					if(CheckifAlreadyLinked(k,m)) linkbinding = gCyclicdimerrate*gLinkBindingrate;		// checks for cylic dimer
					else linkbinding = gLinkBindingrate;
					if(frandom < linkbinding)
					{
						(*(IgE+k)).arm2linkto = m;
						(*(IgE+m)).arm2linkto = k;
						(*(IgE+m)).arm2bound = 1;
						(*(IgE+k)).linknumber += 1;
						(*(IgE+m)).linknumber += 1;
					}
				}	
			}
		}
	}
	
}

long	MaketheLink(float linkbinding, long m, long k, long version)
{
	long		w;
	float		frandom;
	
	switch(version)
	{
		case 1:
			frandom = ran1(&gRan1seed);
			if(frandom < linkbinding)
			{
				if(irbit2(&bitnumber))				// randomly pick which of the k sites m becomes bound to
				{
					(*(IgE+m)).arm1linkto = k;
					(*(IgE+k)).arm1linkto = m;
					(*(IgE+k)).arm1bound = 1;
				}
				else
				{
					(*(IgE+m)).arm1linkto = k;
					(*(IgE+k)).arm2linkto = m;
					(*(IgE+k)).arm2bound = 1;
				}
				(*(IgE+k)).linknumber += 1;
				(*(IgE+m)).linknumber += 1;
			}
				break;
			
		case 2:
			frandom = ran1(&gRan1seed);
			if(frandom < linkbinding)
			{
				if(irbit2(&bitnumber))
				{
					(*(IgE+m)).arm2linkto = k;
					(*(IgE+k)).arm1linkto = m;
					(*(IgE+k)).arm1bound = 1;
				}
				else
				{
					(*(IgE+m)).arm2linkto = k;
					(*(IgE+k)).arm2linkto = m;
					(*(IgE+k)).arm2bound = 1;
				}
				(*(IgE+k)).linknumber += 1;
				(*(IgE+m)).linknumber += 1;
			}
				break;
			
		case 3:
			if(irbit2(&bitnumber))				// randomly pick which of the k sites m becomes bound to
			{
				(*(IgE+m)).arm1linkto = k;
				(*(IgE+k)).arm1linkto = m;
				(*(IgE+k)).arm1bound = 1;
				w = 1;
			}
			else
			{
				(*(IgE+m)).arm1linkto = k;
				(*(IgE+k)).arm2linkto = m;
				(*(IgE+k)).arm2bound = 1;
				w = 2;
			}
			(*(IgE+k)).linknumber += 1;
			(*(IgE+m)).linknumber += 1;
			break;
			
		case 4:
			if(irbit2(&bitnumber))
			{
				(*(IgE+m)).arm2linkto = k;
				(*(IgE+k)).arm1linkto = m;
				(*(IgE+k)).arm1bound = 1;
				w = 1;
			}
			else
			{
				(*(IgE+m)).arm2linkto = k;
				(*(IgE+k)).arm2linkto = m;
				(*(IgE+k)).arm2bound = 1;
				w = 2;
			}
			(*(IgE+k)).linknumber += 1;
			(*(IgE+m)).linknumber += 1;
			break;
	}
	
	return w;
}

// handles the actual probabilities of making crosslinks with a bivalent ligand and a bivalent IgE


void	Checkforlinkbinding3(void)
{
	long		i,j,k,m,x,v,u,w,z,test,test1,test2,test3,test4,test5,test6,test7,test8,test9,test10,test11;
	float		frandom,linkbinding;
	Boolean		flag;
	
	
	g0ligands = 0;
	g1ligand = 0;
	g1ligandsuccess = 0;
	g2ligands = 0;
	g2ligandsuccess = 0;
	g3ligands = 0;
	g3ligandsuccess = 0;
	g4ligands = 0;
	
	for(i=0;i<gMatchindex;i++)
	{
		k = (*(gMatches + i)).partner1;
		m = (*(gMatches + i)).partner2;
		
		if(k == 0 || m == 0) {}
		else
		{
			v = 0;
			
			if((*(IgE+m)).arm1bound == 1)
			{
				v = v + 1;
			}
			if((*(IgE+m)).arm2bound == 1)
			{
				v = v + 2;
			}
			if((*(IgE+k)).arm1bound == 1)
			{
				v = v + 4;
			}
			if((*(IgE+k)).arm2bound == 1)
			{
				v = v + 8;
			}
			
			switch(v)
			{
				case 0:										// no bound ligands, so nothing to link
					g0ligands =+ 1;
					break;
					
				case 1:										// m has one bound ligand, all other spots empty, test link of m to k
					if(!(*(IgE+m)).arm1linkto)				// but first test if this bound site is already linked, nothing to do if it is
					{
						linkbinding = 1-((1-gLinkBindingrate)*(1-gLinkBindingrate));  // 2 open sites, so probability is all outcomes besides two failures
						MaketheLink(linkbinding,m,k,1);
						g1ligandsuccess += 1;
					}
					g1ligand += 1;
					break;
					
				case 2:										// m has one bound ligand, all other spots empty, test link of m to k, similar to case 1
					if(!(*(IgE+m)).arm2linkto)				// but first test if this bound site is already linked, nothing to do if it is
					{
						linkbinding = 1-((1-gLinkBindingrate)*(1-gLinkBindingrate));  // 2 open sites, so probability is all outcomes besides two failures
						MaketheLink(linkbinding,m,k,2);
						g1ligandsuccess += 1;
					}
					g1ligand += 1;
					break;
					
				case 3:										// m has two bound ligands, k has none. test link
					w = ((*(IgE+m)).arm1linkto == 0) + 2*((*(IgE+m)).arm2linkto == 0);
					g2ligands += 1;
					switch(w)
					{
						//	case 0: both arms already linked so do nothing
						case 1:										// only one arm is linkable, reverts to main case 1 above
							linkbinding = 1-((1-gLinkBindingrate)*(1-gLinkBindingrate)); // 2 possible binding sites, so probability is all outcomes besides two failures
							MaketheLink(linkbinding,m,k,1);
							g2ligandsuccess += 1;
							break;
							
						case 2:										// only other arm is linkable, reverts to main case 2 above
							linkbinding = 1-((1-gLinkBindingrate)*(1-gLinkBindingrate));
							MaketheLink(linkbinding,m,k,2);
							g2ligandsuccess += 1;
							break;
							
						case 3:										// both arms are linkable
							linkbinding = 1-((1-gLinkBindingrate)*(1-gLinkBindingrate));
							frandom = ran1(&gRan1seed);
							u = 0;									// lots of possible outcomes, arm1 site of m has two chances at two k sites and arm2 site of m has two chances
							if(frandom < linkbinding) u = u + 1;	// establish outcomes, based on probabilities, first, then resolve the choices
								frandom = ran1(&gRan1seed);				// think of u as binary switch, 00 means no link succeeded, 01 means M.arm1 succeeded with K.arm1 or K.arm2, etc.
							if(frandom < linkbinding) u = u + 2;
								
								switch(u)
								{
									//	case 0: both arms didn't succeed in linking, so do nothing
									case 1:
										MaketheLink(linkbinding,m,k,3);
										g2ligandsuccess += 1;
										break;
										
									case 2:									// randomly pick which of the k sites m becomes bound to
										MaketheLink(linkbinding,m,k,4);
										g2ligandsuccess += 1;
										break;
										
									case 3:									// both ligands succeed, but one has to suffer cyclizing effect
										flag = true;
										if(irbit2(&bitnumber))				// randomly choose which gets unfettered binding
										{
											z = MaketheLink(linkbinding,m,k,3);
											g2ligandsuccess += 1;
											
											linkbinding = gCyclicdimerrate*gLinkBindingrate;	// now test outcome of cyclizing possibility
											frandom = ran1(&gRan1seed);
											if(frandom < linkbinding)
											{
												if(z == 1)						// can only link to remaining open k site, k = 2
												{
													(*(IgE+m)).arm2linkto = k;
													(*(IgE+k)).arm2linkto = m;
													(*(IgE+k)).arm2bound = 1;
												}
												else							// else its k site 1
												{
													(*(IgE+m)).arm2linkto = k;
													(*(IgE+k)).arm1linkto = m;
													(*(IgE+k)).arm1bound = 1;
												}
												(*(IgE+k)).linknumber += 1;
												(*(IgE+m)).linknumber += 1;
												g2ligandsuccess += 1;
											}
										}
											else								// the other possibility, arm2 wins toss, so it binds unfettered
											{
												z = MaketheLink(linkbinding,m,k,4);
												g2ligandsuccess += 1;
												
												linkbinding = gCyclicdimerrate*gLinkBindingrate;
												frandom = ran1(&gRan1seed);
												if(frandom < linkbinding)
												{
													if(z == 1)
													{
														(*(IgE+m)).arm1linkto = k;
														(*(IgE+k)).arm2linkto = m;
														(*(IgE+k)).arm2bound = 1;
													}
													else
													{
														(*(IgE+m)).arm1linkto = k;
														(*(IgE+k)).arm1linkto = m;
														(*(IgE+k)).arm1bound = 1;
													}
													(*(IgE+k)).linknumber += 1;
													(*(IgE+m)).linknumber += 1;
												}
											}
											break;
								}
									break;
					}
						
						break;
					
					
				case 4:										// k has one bound ligand, m has none, test link (symmetry with case 1)
					if(!(*(IgE+k)).arm1linkto)				// but first test if this bound site is already linked, nothing to do if it is
					{
						linkbinding = 1-((1-gLinkBindingrate)*(1-gLinkBindingrate));  // 2 open sites, so probability is all outcomes besides two failures
						MaketheLink(linkbinding,k,m,1);
						g1ligandsuccess += 1;
					}
					g1ligand += 1;
					break;
					
					
				case 5:										// k and m each have one bound ligand, test link
					if(((*(IgE+m)).arm1linkto == 0) && ((*(IgE+k)).arm1linkto == 0))
					{
						linkbinding = 0.5*gLinkBindingrate;		// this is Byron's factor for identical species
						frandom = ran1(&gRan1seed);
						if(frandom < linkbinding)
						{
							if(irbit2(&bitnumber))				// randomly choose which gets bound
							{
								(*(IgE+m)).arm1linkto = k;
								(*(IgE+k)).arm2linkto = m;
								(*(IgE+k)).arm2bound = 1;
								(*(IgE+k)).linknumber += 1;
								(*(IgE+m)).linknumber += 1;
								g2ligandsuccess += 1;
							}
							else
							{
								(*(IgE+k)).arm1linkto = m;
								(*(IgE+m)).arm2linkto = k;
								(*(IgE+m)).arm2bound = 1;
								(*(IgE+k)).linknumber += 1;
								(*(IgE+m)).linknumber += 1;
								g2ligandsuccess += 1;
							}		
						}
						
					}
					else										// this was the previous version with my factor chance of binding (2 chances)
					{											// and now represents the case where the two species are not identical, one or both is linked already
						if(!( ((*(IgE+m)).arm1linkto == k) || ((*(IgE+k)).arm1linkto == m) )) // but first checking for whether this is a potential cyclizing, but doesn't deal with it
						{
							if(!(*(IgE+m)).arm1linkto)			
							{
								linkbinding = gLinkBindingrate;
								frandom = ran1(&gRan1seed);
								if(frandom < linkbinding)
								{
									(*(IgE+m)).arm1linkto = k;
									(*(IgE+k)).arm2linkto = m;
									(*(IgE+k)).arm2bound = 1;
									(*(IgE+k)).linknumber += 1;
									(*(IgE+m)).linknumber += 1;
									g2ligandsuccess += 1;
								}
							}
							if(!(*(IgE+k)).arm1linkto)			
							{
								linkbinding = gLinkBindingrate;
								frandom = ran1(&gRan1seed);
								if(frandom < linkbinding)
								{
									(*(IgE+k)).arm1linkto = m;
									(*(IgE+m)).arm2linkto = k;
									(*(IgE+m)).arm2bound = 1;
									(*(IgE+k)).linknumber += 1;
									(*(IgE+m)).linknumber += 1;
									g2ligandsuccess += 1;
								}
							}
						}
					}
					
					g2ligands += 1;
					break;
					
					
				case 6:										// k and m each have one bound ligand, test link
					if(((*(IgE+m)).arm2linkto == 0) && ((*(IgE+k)).arm1linkto == 0))
					{
						linkbinding = 0.5*gLinkBindingrate;		// this is Byron's factor for identical species
						frandom = ran1(&gRan1seed);
						if(frandom < linkbinding)
						{
							if(irbit2(&bitnumber))				// randomly choose which gets bound
							{
								(*(IgE+m)).arm2linkto = k;
								(*(IgE+k)).arm2linkto = m;
								(*(IgE+k)).arm2bound = 1;
								(*(IgE+k)).linknumber += 1;
								(*(IgE+m)).linknumber += 1;
								g2ligandsuccess += 1;
							}
							else
							{
								(*(IgE+k)).arm1linkto = m;
								(*(IgE+m)).arm1linkto = k;
								(*(IgE+m)).arm1bound = 1;
								(*(IgE+k)).linknumber += 1;
								(*(IgE+m)).linknumber += 1;
								g2ligandsuccess += 1;
							}		
						}
						
					}
					else										// this was the previous version with my factor chance of binding (2 chances)
					{
						if(!( ((*(IgE+m)).arm2linkto == k) || ((*(IgE+k)).arm1linkto == m) )) // but first checking for whether this is a potential cyclizing
						{
							if(!(*(IgE+m)).arm2linkto)
							{
								linkbinding = gLinkBindingrate;
								frandom = ran1(&gRan1seed);
								if(frandom < linkbinding)
								{
									(*(IgE+m)).arm2linkto = k;
									(*(IgE+k)).arm2linkto = m;
									(*(IgE+k)).arm2bound = 1;
									(*(IgE+k)).linknumber += 1;
									(*(IgE+m)).linknumber += 1;
									g2ligandsuccess += 1;
								}
							}
							if(!(*(IgE+k)).arm1linkto)
							{
								linkbinding = gLinkBindingrate;
								frandom = ran1(&gRan1seed);
								if(frandom < linkbinding)
								{
									(*(IgE+k)).arm1linkto = m;
									(*(IgE+m)).arm1linkto = k;
									(*(IgE+m)).arm1bound = 1;
									(*(IgE+k)).linknumber += 1;
									(*(IgE+m)).linknumber += 1;
									g2ligandsuccess += 1;
								}
							}
						}
					}
					g2ligands += 1;
					break;
					
					
				case 7: 									// m has 2 bound ligands and k has one, only one chance to link
					if(CheckifAlreadyLinked(k,m))
					{
						if((*(IgE+m)).arm1linkto == k)
						{
							linkbinding = gCyclicdimerrate*gLinkBindingrate;
							frandom = ran1(&gRan1seed);
							if(frandom < linkbinding)
							{
								(*(IgE+m)).arm2linkto = k;
								(*(IgE+k)).arm2linkto = m;
								(*(IgE+k)).arm2bound = 1;
								(*(IgE+k)).linknumber += 1;
								(*(IgE+m)).linknumber += 1;
								g3ligandsuccess += 1;
							}
						}
						else
						{
							linkbinding = gCyclicdimerrate*gLinkBindingrate;
							frandom = ran1(&gRan1seed);
							if(frandom < linkbinding)
							{
								(*(IgE+m)).arm1linkto = k;
								(*(IgE+k)).arm2linkto = m;
								(*(IgE+k)).arm2bound = 1;
								(*(IgE+k)).linknumber += 1;
								(*(IgE+m)).linknumber += 1;
								g3ligandsuccess += 1;
							}
						}
						
					}
					else
					{
						w = ((*(IgE+m)).arm1linkto != 0) + 2*((*(IgE+m)).arm2linkto != 0);
						switch(w)
						{
							case 0:								// both could bind
								linkbinding = 1-((1-gLinkBindingrate)*(1-gLinkBindingrate));
								frandom = ran1(&gRan1seed);
								if(frandom < linkbinding)
								{
									if(irbit2(&bitnumber))				// randomly pick which of the m sites k becomes bound to
									{
										(*(IgE+m)).arm1linkto = k;
										(*(IgE+k)).arm2linkto = m;
										(*(IgE+k)).arm2bound = 1;
									}
									else
									{
										(*(IgE+m)).arm2linkto = k;
										(*(IgE+k)).arm2linkto = m;
										(*(IgE+k)).arm2bound = 1;
									}
									(*(IgE+k)).linknumber += 1;
									(*(IgE+m)).linknumber += 1;
									g3ligandsuccess += 1;
								}
									break;
								
							case 1:										// only arm2 can bind
								linkbinding = gLinkBindingrate;
								frandom = ran1(&gRan1seed);
								if(frandom < linkbinding)
								{
									(*(IgE+m)).arm2linkto = k;
									(*(IgE+k)).arm2linkto = m;
									(*(IgE+k)).arm2bound = 1;
									(*(IgE+k)).linknumber += 1;
									(*(IgE+m)).linknumber += 1;
									g3ligandsuccess += 1;
								}
									break;
								
							case 2:										// only arm1 can bind
								linkbinding = gLinkBindingrate;
								frandom = ran1(&gRan1seed);
								if(frandom < linkbinding)
								{
									(*(IgE+m)).arm1linkto = k;
									(*(IgE+k)).arm2linkto = m;
									(*(IgE+k)).arm2bound = 1;
									(*(IgE+k)).linknumber += 1;
									(*(IgE+m)).linknumber += 1;
									g3ligandsuccess += 1;
								}
									break;
								
							case 3:										// neither can bind
								break;
						}
						
					}
					g3ligands += 1;
					
					break;
					
					
				case 8:										// k has one bound ligand, m has none, symmetric with case 2
					if((*(IgE+k)).arm2linkto == 0)				// but first test if this bound site is already linked, nothing to do if it is
					{
						linkbinding = 1-((1-gLinkBindingrate)*(1-gLinkBindingrate));  // 2 open sites, so probability is all outcomes besides two failures
						MaketheLink(linkbinding,k,m,2);
						g2ligandsuccess += 1;
					}
					g2ligands += 1;
					break;
					
					
				case 9:										// both m and k have one bound ligand, similar to case 5
					if(((*(IgE+m)).arm1linkto == 0) && ((*(IgE+k)).arm2linkto == 0))
					{
						linkbinding = 0.5*gLinkBindingrate;		// this is Byron's factor for identical species
						frandom = ran1(&gRan1seed);
						if(frandom < linkbinding)
						{
							if(irbit2(&bitnumber))				// randomly choose which gets bound
							{
								(*(IgE+m)).arm1linkto = k;
								(*(IgE+k)).arm1linkto = m;
								(*(IgE+k)).arm1bound = 1;
								(*(IgE+k)).linknumber += 1;
								(*(IgE+m)).linknumber += 1;
								g2ligandsuccess += 1;
							}
							else
							{
								(*(IgE+k)).arm2linkto = m;
								(*(IgE+m)).arm2linkto = k;
								(*(IgE+m)).arm2bound = 1;
								(*(IgE+k)).linknumber += 1;
								(*(IgE+m)).linknumber += 1;
								g2ligandsuccess += 1;
							}		
						}
						
					}
					else
					{
						if(!( ((*(IgE+m)).arm1linkto == k) || ((*(IgE+k)).arm2linkto == m) )) // but first checking for whether this is a potential cyclizing
						{
							if(!(*(IgE+m)).arm1linkto)			
							{
								linkbinding = gLinkBindingrate;
								frandom = ran1(&gRan1seed);
								if(frandom < linkbinding)
								{
									(*(IgE+m)).arm1linkto = k;
									(*(IgE+k)).arm1linkto = m;
									(*(IgE+k)).arm1bound = 1;
									(*(IgE+k)).linknumber += 1;
									(*(IgE+m)).linknumber += 1;
									g2ligandsuccess += 1;
								}
							}
							if(!(*(IgE+k)).arm2linkto)			
							{
								linkbinding = gLinkBindingrate;
								frandom = ran1(&gRan1seed);
								if(frandom < linkbinding)
								{
									(*(IgE+k)).arm2linkto = m;
									(*(IgE+m)).arm2linkto = k;
									(*(IgE+m)).arm2bound = 1;
									(*(IgE+k)).linknumber += 1;
									(*(IgE+m)).linknumber += 1;
									g2ligandsuccess += 1;
								}
							}
						}
					}
					g2ligands += 1;
					break;
					
					
				case 10:									// both m and k have one bound ligand, similar to case 6
					if(((*(IgE+m)).arm2linkto == 0) && ((*(IgE+k)).arm2linkto == 0))
					{
						linkbinding = 0.5*gLinkBindingrate;		// this is Byron's factor for identical species
						frandom = ran1(&gRan1seed);
						if(frandom < linkbinding)
						{
							if(irbit2(&bitnumber))				// randomly choose which gets bound
							{
								(*(IgE+m)).arm2linkto = k;
								(*(IgE+k)).arm1linkto = m;
								(*(IgE+k)).arm1bound = 1;
								(*(IgE+k)).linknumber += 1;
								(*(IgE+m)).linknumber += 1;
								g2ligandsuccess += 1;
							}
							else
							{
								(*(IgE+k)).arm2linkto = m;
								(*(IgE+m)).arm1linkto = k;
								(*(IgE+m)).arm1bound = 1;
								(*(IgE+k)).linknumber += 1;
								(*(IgE+m)).linknumber += 1;
								g2ligandsuccess += 1;
							}		
						}
						
					}
					else
					{
						if(!( ((*(IgE+m)).arm2linkto == k) || ((*(IgE+k)).arm2linkto == m) )) // but first checking for whether this is a potential cyclizing
						{
							if(!(*(IgE+m)).arm2linkto)
							{
								linkbinding = gLinkBindingrate;
								frandom = ran1(&gRan1seed);
								if(frandom < linkbinding)
								{
									(*(IgE+m)).arm2linkto = k;
									(*(IgE+k)).arm1linkto = m;
									(*(IgE+k)).arm1bound = 1;
									(*(IgE+k)).linknumber += 1;
									(*(IgE+m)).linknumber += 1;
									g2ligandsuccess += 1;
								}
							}
							if(!(*(IgE+k)).arm2linkto)
							{
								linkbinding = gLinkBindingrate;
								frandom = ran1(&gRan1seed);
								if(frandom < linkbinding)
								{
									(*(IgE+k)).arm2linkto = m;
									(*(IgE+m)).arm1linkto = k;
									(*(IgE+m)).arm1bound = 1;
									(*(IgE+k)).linknumber += 1;
									(*(IgE+m)).linknumber += 1;
									g2ligandsuccess += 1;
								}
							}
						}
					}
					g2ligands += 1;
					break;
					
				case 11:									// k has one bound ligand and m has 2 bound ligands, similar to case 7
					if(CheckifAlreadyLinked(k,m))
					{
						if((*(IgE+m)).arm1linkto == k)
						{
							linkbinding = gCyclicdimerrate*gLinkBindingrate;
							frandom = ran1(&gRan1seed);
							if(frandom < linkbinding)
							{
								(*(IgE+m)).arm2linkto = k;
								(*(IgE+k)).arm1linkto = m;
								(*(IgE+k)).arm1bound = 1;
								(*(IgE+k)).linknumber += 1;
								(*(IgE+m)).linknumber += 1;
								g3ligandsuccess += 1;
							}
						}
						else
						{
							linkbinding = gCyclicdimerrate*gLinkBindingrate;
							frandom = ran1(&gRan1seed);
							if(frandom < linkbinding)
							{
								(*(IgE+m)).arm1linkto = k;
								(*(IgE+k)).arm1linkto = m;
								(*(IgE+k)).arm1bound = 1;
								(*(IgE+k)).linknumber += 1;
								(*(IgE+m)).linknumber += 1;
								g3ligandsuccess += 1;
							}
						}
					}
					else
					{
						w = ((*(IgE+m)).arm1linkto != 0) + 2*((*(IgE+m)).arm2linkto != 0);
						switch(w)
						{
							case 0:										// both could bind
								linkbinding = 1-((1-gLinkBindingrate)*(1-gLinkBindingrate));
								frandom = ran1(&gRan1seed);
								if(frandom < linkbinding)
								{
									if(irbit2(&bitnumber))				// randomly pick which of the m sites k becomes bound to
									{
										(*(IgE+m)).arm1linkto = k;
										(*(IgE+k)).arm1linkto = m;
										(*(IgE+k)).arm1bound = 1;
									}
									else
									{
										(*(IgE+m)).arm2linkto = k;
										(*(IgE+k)).arm1linkto = m;
										(*(IgE+k)).arm1bound = 1;
									}
									(*(IgE+k)).linknumber += 1;
									(*(IgE+m)).linknumber += 1;
									g3ligandsuccess += 1;
								}
									break;
								
							case 1:										// only arm2 can bind
								linkbinding = gLinkBindingrate;
								frandom = ran1(&gRan1seed);
								if(frandom < linkbinding)
								{
									(*(IgE+m)).arm2linkto = k;
									(*(IgE+k)).arm1linkto = m;
									(*(IgE+k)).arm1bound = 1;
									(*(IgE+k)).linknumber += 1;
									(*(IgE+m)).linknumber += 1;
									g3ligandsuccess += 1;
								}
									break;
								
							case 2:										// only arm1 can bind
								linkbinding = gLinkBindingrate;
								frandom = ran1(&gRan1seed);
								if(frandom < linkbinding)
								{
									(*(IgE+m)).arm1linkto = k;
									(*(IgE+k)).arm1linkto = m;
									(*(IgE+k)).arm1bound = 1;
									(*(IgE+k)).linknumber += 1;
									(*(IgE+m)).linknumber += 1;
									g3ligandsuccess += 1;
								}
									break;
								
							case 3:										// neither can bind
								break;
						}
					}
					g3ligands += 1;
					break;
					
					
				case 12:											// k has two bound ligands and m has none, similar to case 3
					w = ((*(IgE+k)).arm1linkto == 0) + 2*((*(IgE+k)).arm2linkto == 0);
					switch(w)
					{
						case 1:										// only one arm is linkable, reverts to main case 1 above
							linkbinding = 1-((1-gLinkBindingrate)*(1-gLinkBindingrate)); // 2 possible binding sites, so probability is all outcomes besides two failures
							MaketheLink(linkbinding,k,m,1);
							break;
							
						case 2:										// only other arm is linkable, reverts to main case 2 above
							linkbinding = 1-((1-gLinkBindingrate)*(1-gLinkBindingrate));
							MaketheLink(linkbinding,k,m,2);
							break;
							
						case 3:										// both arms are linkable
							linkbinding = 1-((1-gLinkBindingrate)*(1-gLinkBindingrate));
							frandom = ran1(&gRan1seed);
							u = 0;									// lots of possible outcomes, arm1 site of m has two chances at two k sites and arm2 site of m has two chances
							if(frandom < linkbinding) u = u + 1;	// establish outcomes, based on probabilities, first, then resolve the choices
								frandom = ran1(&gRan1seed);			// think of u as binary switch, 00 means no link succeeded, 01 means M.arm1 succeeded with K.arm1 or K.arm2, etc.
							if(frandom < linkbinding) u = u + 2;
								
								switch(u)
								{
									case 1:
										MaketheLink(linkbinding,k,m,3);
										g2ligandsuccess += 1;
										break;
										
									case 2:									// randomly pick which of the k sites m becomes bound to
										MaketheLink(linkbinding,k,m,4);
										g2ligandsuccess += 1;
										break;
										
									case 3:									// both ligands succeed, but one has to suffer cyclizing effect
										flag = true;
										if(irbit2(&bitnumber))				// randomly choose which gets unfettered binding
										{
											z = MaketheLink(linkbinding,k,m,3);
											
											linkbinding = gCyclicdimerrate*gLinkBindingrate;	// now test outcome of cyclizing possibility
											frandom = ran1(&gRan1seed);
											if(frandom < linkbinding)
											{
												if(z == 1)						// can only link to remaining open k site, k = 2
												{
													(*(IgE+k)).arm2linkto = m;
													(*(IgE+m)).arm2linkto = k;
													(*(IgE+m)).arm2bound = 1;
												}
												else							// else its k site 1
												{
													(*(IgE+k)).arm2linkto = m;
													(*(IgE+m)).arm1linkto = k;
													(*(IgE+m)).arm1bound = 1;
												}
												(*(IgE+k)).linknumber += 1;
												(*(IgE+m)).linknumber += 1;
												g2ligandsuccess += 1;
											}
										}
											else								// the other possibility, arm2 wins toss, so it binds unfettered
											{
												z = MaketheLink(linkbinding,k,m,4);
												
												linkbinding = gCyclicdimerrate*gLinkBindingrate;
												frandom = ran1(&gRan1seed);
												if(frandom < linkbinding)
												{
													if(z == 1)
													{
														(*(IgE+k)).arm1linkto = m;
														(*(IgE+m)).arm2linkto = k;
														(*(IgE+m)).arm2bound = 1;
													}
													else
													{
														(*(IgE+k)).arm1linkto = m;
														(*(IgE+m)).arm1linkto = k;
														(*(IgE+m)).arm1bound = 1;
													}
													(*(IgE+k)).linknumber += 1;
													(*(IgE+m)).linknumber += 1;
													g2ligandsuccess += 1;
												}
											}
											break;
								}
									break;
					}
						g2ligands += 1;
					break;
					
					
				case 13:									// k has two bound ligands and m has one, similar to case 7
					if(CheckifAlreadyLinked(k,m))
					{
						if((*(IgE+k)).arm1linkto == m)
						{
							linkbinding = gCyclicdimerrate*gLinkBindingrate;
							frandom = ran1(&gRan1seed);
							if(frandom < linkbinding)
							{
								(*(IgE+k)).arm2linkto = m;
								(*(IgE+m)).arm2linkto = k;
								(*(IgE+m)).arm2bound = 1;
								(*(IgE+k)).linknumber += 1;
								(*(IgE+m)).linknumber += 1;
								g3ligandsuccess += 1;
							}
						}
						else
						{
							linkbinding = gCyclicdimerrate*gLinkBindingrate;
							frandom = ran1(&gRan1seed);
							if(frandom < linkbinding)
							{
								(*(IgE+k)).arm1linkto = m;
								(*(IgE+m)).arm2linkto = k;
								(*(IgE+m)).arm2bound = 1;
								(*(IgE+k)).linknumber += 1;
								(*(IgE+m)).linknumber += 1;
								g3ligandsuccess += 1;
							}
						}
					}
					else
					{
						w = ((*(IgE+k)).arm1linkto != 0) + 2*((*(IgE+k)).arm2linkto != 0);
						switch(w)
						{
							case 0:										// both could bind
								linkbinding = 1-((1-gLinkBindingrate)*(1-gLinkBindingrate));
								frandom = ran1(&gRan1seed);
								if(frandom < linkbinding)
								{
									if(irbit2(&bitnumber))				// randomly pick which of the m sites k becomes bound to
									{
										(*(IgE+k)).arm1linkto = m;
										(*(IgE+m)).arm2linkto = k;
										(*(IgE+m)).arm2bound = 1;
									}
									else
									{
										(*(IgE+k)).arm2linkto = m;
										(*(IgE+m)).arm2linkto = k;
										(*(IgE+m)).arm2bound = 1;
									}
									(*(IgE+k)).linknumber += 1;
									(*(IgE+m)).linknumber += 1;
									g3ligandsuccess += 1;
								}
									break;
								
							case 1:										// only arm2 can bind
								linkbinding = gLinkBindingrate;
								frandom = ran1(&gRan1seed);
								if(frandom < linkbinding)
								{
									(*(IgE+k)).arm2linkto = m;
									(*(IgE+m)).arm2linkto = k;
									(*(IgE+m)).arm2bound = 1;
									(*(IgE+k)).linknumber += 1;
									(*(IgE+m)).linknumber += 1;
									g3ligandsuccess += 1;
								}
									break;
								
							case 2:										// only arm1 can bind
								linkbinding = gLinkBindingrate;
								frandom = ran1(&gRan1seed);
								if(frandom < linkbinding)
								{
									(*(IgE+k)).arm1linkto = m;
									(*(IgE+m)).arm2linkto = k;
									(*(IgE+m)).arm2bound = 1;
									(*(IgE+k)).linknumber += 1;
									(*(IgE+m)).linknumber += 1;
									g3ligandsuccess += 1;
								}
									break;
								
							case 3:										// neither can bind
								break;
						}
					}
					g3ligands += 1;
					break;
					
				case 14:									// k has two bound ligands and m has one, similar to case 13, other arm
					if(CheckifAlreadyLinked(k,m))
					{
						if((*(IgE+k)).arm1linkto == m)
						{
							linkbinding = gCyclicdimerrate*gLinkBindingrate;
							frandom = ran1(&gRan1seed);
							if(frandom < linkbinding) 
							{
								(*(IgE+k)).arm2linkto = m;
								(*(IgE+m)).arm1linkto = k;
								(*(IgE+m)).arm1bound = 1;
								(*(IgE+k)).linknumber += 1;
								(*(IgE+m)).linknumber += 1;
								g3ligandsuccess += 1;
							}
						}
						else
						{
							linkbinding = gCyclicdimerrate*gLinkBindingrate;
							frandom = ran1(&gRan1seed);
							if(frandom < linkbinding)
							{
								(*(IgE+k)).arm1linkto = m;
								(*(IgE+m)).arm1linkto = k;
								(*(IgE+m)).arm1bound = 1;
								(*(IgE+k)).linknumber += 1;
								(*(IgE+m)).linknumber += 1;
								g3ligandsuccess += 1;
							}
						}
					}
					else
					{
						w = ((*(IgE+k)).arm1linkto != 0) + 2*((*(IgE+k)).arm2linkto != 0);
						switch(w)
						{
							case 0:										// both could bind
								linkbinding = 1-((1-gLinkBindingrate)*(1-gLinkBindingrate));
								frandom = ran1(&gRan1seed);
								if(frandom < linkbinding)
								{
									if(irbit2(&bitnumber))				// randomly pick which of the m sites k becomes bound to
									{
										(*(IgE+k)).arm1linkto = m;
										(*(IgE+m)).arm1linkto = k;
										(*(IgE+m)).arm1bound = 1;
									}
									else
									{
										(*(IgE+k)).arm2linkto = m;
										(*(IgE+m)).arm1linkto = k;
										(*(IgE+m)).arm1bound = 1;
									}
									(*(IgE+k)).linknumber += 1;
									(*(IgE+m)).linknumber += 1;
									g3ligandsuccess += 1;
								}
									break;
								
							case 1:										// only arm2 can bind
								linkbinding = gLinkBindingrate;
								frandom = ran1(&gRan1seed);
								if(frandom < linkbinding)
								{
									(*(IgE+k)).arm2linkto = m;
									(*(IgE+m)).arm1linkto = k;
									(*(IgE+m)).arm1bound = 1;
									(*(IgE+k)).linknumber += 1;
									(*(IgE+m)).linknumber += 1;
									g3ligandsuccess += 1;
								}
									break;
								
							case 2:										// only arm1 can bind
								linkbinding = gLinkBindingrate;
								frandom = ran1(&gRan1seed);
								if(frandom < linkbinding)
								{
									(*(IgE+k)).arm1linkto = m;
									(*(IgE+m)).arm1linkto = k;
									(*(IgE+m)).arm1bound = 1;
									(*(IgE+k)).linknumber += 1;
									(*(IgE+m)).linknumber += 1;
									g3ligandsuccess += 1;
								}
									break;
								
							case 3:										// neither can bind
								break;
						}
					}
					g3ligands += 1;
					break;
					
					
				case 15:									// all have bound ligands, no linking possible, nothing to do
					g4ligands += 1;
					break;
					
			}
		}
	}
	
}

void	Checkforlinkbinding2(void)
{
	long		i,j,k,m,x;
	float		frandom,linkbinding;
	Boolean		flag;
	
	for(i=0;i<gMatchindex;i++)
	{
		k = (*(gMatches + i)).partner1;
		m = (*(gMatches + i)).partner2;
		
		if(((*(IgE2+k)).arm1bound == 1) && ((*(IgE2+k)).arm1linkto == 0))
		{
			if(((*(IgE2+m)).arm1bound == 0) || ((*(IgE2+m)).arm2bound == 0))
			{
				frandom = ran1(&gRan1seed);
				if((*(IgE2+m)).arm1bound == 0)
				{
					if(CheckifAlreadyLinked(k,m)) linkbinding = gCyclicdimerrate2*gLinkBindingrate2;		// checks for cylic dimer
					else linkbinding = gLinkBindingrate2;
					flag = true;
					if(frandom < linkbinding)
					{
						(*(IgE2+k)).arm1linkto = m;
						(*(IgE2+m)).arm1linkto = k;
						(*(IgE2+m)).arm1bound = 1;
						(*(IgE2+k)).linknumber += 1;
						(*(IgE2+m)).linknumber += 1;
						flag = false;
					}
					if(flag && ((*(IgE2+m)).arm2bound == 0))
					{
						frandom = ran1(&gRan1seed);
						if(CheckifAlreadyLinked(k,m)) linkbinding = gCyclicdimerrate2*gLinkBindingrate2;		// checks for cylic dimer
						else linkbinding = gLinkBindingrate2;
						if(frandom < linkbinding)
						{
							(*(IgE2+k)).arm1linkto = m;
							(*(IgE2+m)).arm2linkto = k;
							(*(IgE2+m)).arm2bound = 1;
							(*(IgE2+k)).linknumber += 1;
							(*(IgE2+m)).linknumber += 1;
						}
					}
				}
				else
				{
					if(CheckifAlreadyLinked(k,m)) linkbinding = gCyclicdimerrate2*gLinkBindingrate2;		// checks for cylic dimer
					else linkbinding = gLinkBindingrate2;
					if(frandom < linkbinding)
					{
						(*(IgE2+k)).arm1linkto = m;
						(*(IgE2+m)).arm2linkto = k;
						(*(IgE2+m)).arm2bound = 1;
						(*(IgE2+k)).linknumber += 1;
						(*(IgE2+m)).linknumber += 1;
					}
				}	
			}
		}
		
		if(((*(IgE2+k)).arm2bound == 1) && ((*(IgE2+k)).arm2linkto == 0))
		{
			if(((*(IgE2+m)).arm1bound == 0) || ((*(IgE2+m)).arm2bound == 0))
			{
				frandom = ran1(&gRan1seed);
				if((*(IgE2+m)).arm1bound == 0)
				{
					if(CheckifAlreadyLinked(k,m)) linkbinding = gCyclicdimerrate2*gLinkBindingrate2;		// checks for cylic dimer
					else linkbinding = gLinkBindingrate2;
					flag = true;
					if(frandom < linkbinding)
					{
						(*(IgE2+k)).arm2linkto = m;
						(*(IgE2+m)).arm1linkto = k;
						(*(IgE2+m)).arm1bound = 1;
						(*(IgE2+k)).linknumber += 1;
						(*(IgE2+m)).linknumber += 1;
						flag = false;
					}
					if(flag && ((*(IgE2+m)).arm2bound == 0))
					{
						if(CheckifAlreadyLinked(k,m)) linkbinding = gCyclicdimerrate2*gLinkBindingrate2;		// checks for cylic dimer
						else linkbinding = gLinkBindingrate2;
						frandom = ran1(&gRan1seed);
						if(frandom < linkbinding)
						{
							(*(IgE2+k)).arm2linkto = m;
							(*(IgE2+m)).arm2linkto = k;
							(*(IgE2+m)).arm2bound = 1;
							(*(IgE2+k)).linknumber += 1;
							(*(IgE2+m)).linknumber += 1;
						}
					}
				}
				else
				{
					if(CheckifAlreadyLinked(k,m)) linkbinding = gCyclicdimerrate2*gLinkBindingrate2;		// checks for cylic dimer
					else linkbinding = gLinkBindingrate2;
					if(frandom < linkbinding)
					{
						(*(IgE2+k)).arm2linkto = m;
						(*(IgE2+m)).arm2linkto = k;
						(*(IgE2+m)).arm2bound = 1;
						(*(IgE2+k)).linknumber += 1;
						(*(IgE2+m)).linknumber += 1;
					}
				}	
			}
		}
	}
	
}

long	MaketheLink2(float linkbinding, long m, long k, long version)
{
	long		w;
	float		frandom;
	
	switch(version)
	{
		case 1:
			frandom = ran1(&gRan1seed);
			if(frandom < linkbinding)
			{
				if(irbit2(&bitnumber))				// randomly pick which of the k sites m becomes bound to
				{
					(*(IgE2+m)).arm1linkto = k;
					(*(IgE2+k)).arm1linkto = m;
					(*(IgE2+k)).arm1bound = 1;
				}
				else
				{
					(*(IgE2+m)).arm1linkto = k;
					(*(IgE2+k)).arm2linkto = m;
					(*(IgE2+k)).arm2bound = 1;
				}
				(*(IgE2+k)).linknumber += 1;
				(*(IgE2+m)).linknumber += 1;
			}
				break;
			
		case 2:
			frandom = ran1(&gRan1seed);
			if(frandom < linkbinding)
			{
				if(irbit2(&bitnumber))
				{
					(*(IgE2+m)).arm2linkto = k;
					(*(IgE2+k)).arm1linkto = m;
					(*(IgE2+k)).arm1bound = 1;
				}
				else
				{
					(*(IgE2+m)).arm2linkto = k;
					(*(IgE2+k)).arm2linkto = m;
					(*(IgE2+k)).arm2bound = 1;
				}
				(*(IgE2+k)).linknumber += 1;
				(*(IgE2+m)).linknumber += 1;
			}
				break;
			
		case 3:
			if(irbit2(&bitnumber))				// randomly pick which of the k sites m becomes bound to
			{
				(*(IgE2+m)).arm1linkto = k;
				(*(IgE2+k)).arm1linkto = m;
				(*(IgE2+k)).arm1bound = 1;
				w = 1;
			}
			else
			{
				(*(IgE2+m)).arm1linkto = k;
				(*(IgE2+k)).arm2linkto = m;
				(*(IgE2+k)).arm2bound = 1;
				w = 2;
			}
			(*(IgE2+k)).linknumber += 1;
			(*(IgE2+m)).linknumber += 1;
			break;
			
		case 4:
			if(irbit2(&bitnumber))
			{
				(*(IgE2+m)).arm2linkto = k;
				(*(IgE2+k)).arm1linkto = m;
				(*(IgE2+k)).arm1bound = 1;
				w = 1;
			}
			else
			{
				(*(IgE2+m)).arm2linkto = k;
				(*(IgE2+k)).arm2linkto = m;
				(*(IgE2+k)).arm2bound = 1;
				w = 2;
			}
			(*(IgE2+k)).linknumber += 1;
			(*(IgE2+m)).linknumber += 1;
			break;
	}
	
	return w;
}

void	Checkforlinkbinding4(void)
{
	long		i,j,k,m,x,v,u,w,z,test,test1,test2,test3,test4,test5,test6,test7,test8,test9,test10,test11;
	float		frandom,linkbinding;
	Boolean		flag;
	
	g0ligands = 0;
	g1ligand = 0;
	g1ligandsuccess = 0;
	g2ligands = 0;
	g2ligandsuccess = 0;
	g3ligands = 0;
	g3ligandsuccess = 0;
	g4ligands = 0;
	
	for(i=0;i<gMatchindex;i++)
	{
		k = (*(gMatches + i)).partner1;
		m = (*(gMatches + i)).partner2;
		
		if(k == 0 || m == 0) {}
		else
		{
			
			if((*(IgE2+m)).arm1bound == 1)
			{
				v = v + 1;
			}
			if((*(IgE2+m)).arm2bound == 1)
			{
				v = v + 2;
			}
			if((*(IgE2+k)).arm1bound == 1)
			{
				v = v + 4;
			}
			if((*(IgE2+k)).arm2bound == 1)
			{
				v = v + 8;
			}
			
			switch(v)
			{
				case 0:										// no bound ligands, so nothing to link
					g0ligands =+ 1;
					break;
					
				case 1:										// m has one bound ligand, all other spots empty, test link of m to k
					if(!(*(IgE2+m)).arm1linkto)				// but first test if this bound site is already linked, nothing to do if it is
					{
						linkbinding = 1-((1-gLinkBindingrate)*(1-gLinkBindingrate));  // 2 open sites, so probability is all outcomes besides two failures
						MaketheLink2(linkbinding,m,k,1);
						g1ligandsuccess += 1;
					}
					g1ligand += 1;
					break;
					
				case 2:										// m has one bound ligand, all other spots empty, test link of m to k, similar to case 1
					if(!(*(IgE2+m)).arm2linkto)				// but first test if this bound site is already linked, nothing to do if it is
					{
						linkbinding = 1-((1-gLinkBindingrate)*(1-gLinkBindingrate));  // 2 open sites, so probability is all outcomes besides two failures
						MaketheLink2(linkbinding,m,k,2);
						g1ligandsuccess += 1;
					}
					g1ligand += 1;
					break;
					
				case 3:										// m has two bound ligands, k has none. test link
					w = ((*(IgE2+m)).arm1linkto == 0) + 2*((*(IgE2+m)).arm2linkto == 0);
					g2ligands += 1;
					switch(w)
					{
						//	case 0: both arms already linked so do nothing
						case 1:										// only one arm is linkable, reverts to main case 1 above
							linkbinding = 1-((1-gLinkBindingrate)*(1-gLinkBindingrate)); // 2 possible binding sites, so probability is all outcomes besides two failures
							MaketheLink2(linkbinding,m,k,1);
							g2ligandsuccess += 1;
							break;
							
						case 2:										// only other arm is linkable, reverts to main case 2 above
							linkbinding = 1-((1-gLinkBindingrate)*(1-gLinkBindingrate));
							MaketheLink2(linkbinding,m,k,2);
							g2ligandsuccess += 1;
							break;
							
						case 3:										// both arms are linkable
							linkbinding = 1-((1-gLinkBindingrate)*(1-gLinkBindingrate));
							frandom = ran1(&gRan1seed);
							u = 0;									// lots of possible outcomes, arm1 site of m has two chances at two k sites and arm2 site of m has two chances
							if(frandom < linkbinding) u = u + 1;	// establish outcomes, based on probabilities, first, then resolve the choices
								frandom = ran1(&gRan1seed);				// think of u as binary switch, 00 means no link succeeded, 01 means M.arm1 succeeded with K.arm1 or K.arm2, etc.
							if(frandom < linkbinding) u = u + 2;
								
								switch(u)
								{
									//	case 0: both arms didn't succeed in linking, so do nothing
									case 1:
										MaketheLink2(linkbinding,m,k,3);
										g2ligandsuccess += 1;
										break;
										
									case 2:									// randomly pick which of the k sites m becomes bound to
										MaketheLink2(linkbinding,m,k,4);
										g2ligandsuccess += 1;
										break;
										
									case 3:									// both ligands succeed, but one has to suffer cyclizing effect
										flag = true;
										if(irbit2(&bitnumber))				// randomly choose which gets unfettered binding
										{
											z = MaketheLink2(linkbinding,m,k,3);
											g2ligandsuccess += 1;
											
											linkbinding = gCyclicdimerrate*gLinkBindingrate;	// now test outcome of cyclizing possibility
											frandom = ran1(&gRan1seed);
											if(frandom < linkbinding)
											{
												if(z == 1)						// can only link to remaining open k site, k = 2
												{
													(*(IgE2+m)).arm2linkto = k;
													(*(IgE2+k)).arm2linkto = m;
													(*(IgE2+k)).arm2bound = 1;
												}
												else							// else its k site 1
												{
													(*(IgE2+m)).arm2linkto = k;
													(*(IgE2+k)).arm1linkto = m;
													(*(IgE2+k)).arm1bound = 1;
												}
												(*(IgE2+k)).linknumber += 1;
												(*(IgE2+m)).linknumber += 1;
												g2ligandsuccess += 1;
											}
										}
											else								// the other possibility, arm2 wins toss, so it binds unfettered
											{
												z = MaketheLink2(linkbinding,m,k,4);
												g2ligandsuccess += 1;
												
												linkbinding = gCyclicdimerrate*gLinkBindingrate;
												frandom = ran1(&gRan1seed);
												if(frandom < linkbinding)
												{
													if(z == 1)
													{
														(*(IgE2+m)).arm1linkto = k;
														(*(IgE2+k)).arm2linkto = m;
														(*(IgE2+k)).arm2bound = 1;
													}
													else
													{
														(*(IgE2+m)).arm1linkto = k;
														(*(IgE2+k)).arm1linkto = m;
														(*(IgE2+k)).arm1bound = 1;
													}
													(*(IgE2+k)).linknumber += 1;
													(*(IgE2+m)).linknumber += 1;
												}
											}
											break;
								}
									break;
					}
						
						break;
					
					
				case 4:										// k has one bound ligand, m has none, test link (symmetry with case 1)
					if(!(*(IgE2+k)).arm1linkto)				// but first test if this bound site is already linked, nothing to do if it is
					{
						linkbinding = 1-((1-gLinkBindingrate)*(1-gLinkBindingrate));  // 2 open sites, so probability is all outcomes besides two failures
						MaketheLink2(linkbinding,k,m,1);
						g1ligandsuccess += 1;
					}
					g1ligand += 1;
					break;
					
					
				case 5:										// k and m each have one bound ligand, test link
					if(((*(IgE2+m)).arm1linkto == 0) && ((*(IgE2+k)).arm1linkto == 0))
					{
						linkbinding = 0.5*gLinkBindingrate;		// this is Byron's factor for identical species
						frandom = ran1(&gRan1seed);
						if(frandom < linkbinding)
						{
							if(irbit2(&bitnumber))				// randomly choose which gets bound
							{
								(*(IgE2+m)).arm1linkto = k;
								(*(IgE2+k)).arm2linkto = m;
								(*(IgE2+k)).arm2bound = 1;
								(*(IgE2+k)).linknumber += 1;
								(*(IgE2+m)).linknumber += 1;
								g2ligandsuccess += 1;
							}
							else
							{
								(*(IgE2+k)).arm1linkto = m;
								(*(IgE2+m)).arm2linkto = k;
								(*(IgE2+m)).arm2bound = 1;
								(*(IgE2+k)).linknumber += 1;
								(*(IgE2+m)).linknumber += 1;
								g2ligandsuccess += 1;
							}		
						}
						
					}
					else										// this was the previous version with my factor chance of binding (2 chances)
					{											// and now represents the case where the two species are not identical, one or both is linked already
						if(!( ((*(IgE2+m)).arm1linkto == k) || ((*(IgE2+k)).arm1linkto == m) )) // but first checking for whether this is a potential cyclizing, but doesn't deal with it
						{
							if(!(*(IgE2+m)).arm1linkto)			
							{
								linkbinding = gLinkBindingrate;
								frandom = ran1(&gRan1seed);
								if(frandom < linkbinding)
								{
									(*(IgE2+m)).arm1linkto = k;
									(*(IgE2+k)).arm2linkto = m;
									(*(IgE2+k)).arm2bound = 1;
									(*(IgE2+k)).linknumber += 1;
									(*(IgE2+m)).linknumber += 1;
									g2ligandsuccess += 1;
								}
							}
							if(!(*(IgE2+k)).arm1linkto)			
							{
								linkbinding = gLinkBindingrate;
								frandom = ran1(&gRan1seed);
								if(frandom < linkbinding)
								{
									(*(IgE2+k)).arm1linkto = m;
									(*(IgE2+m)).arm2linkto = k;
									(*(IgE2+m)).arm2bound = 1;
									(*(IgE2+k)).linknumber += 1;
									(*(IgE2+m)).linknumber += 1;
									g2ligandsuccess += 1;
								}
							}
						}
					}
					
					g2ligands += 1;
					break;
					
					
				case 6:										// k and m each have one bound ligand, test link
					if(((*(IgE2+m)).arm2linkto == 0) && ((*(IgE2+k)).arm1linkto == 0))
					{
						linkbinding = 0.5*gLinkBindingrate;		// this is Byron's factor for identical species
						frandom = ran1(&gRan1seed);
						if(frandom < linkbinding)
						{
							if(irbit2(&bitnumber))				// randomly choose which gets bound
							{
								(*(IgE2+m)).arm2linkto = k;
								(*(IgE2+k)).arm2linkto = m;
								(*(IgE2+k)).arm2bound = 1;
								(*(IgE2+k)).linknumber += 1;
								(*(IgE2+m)).linknumber += 1;
								g2ligandsuccess += 1;
							}
							else
							{
								(*(IgE2+k)).arm1linkto = m;
								(*(IgE2+m)).arm1linkto = k;
								(*(IgE2+m)).arm1bound = 1;
								(*(IgE2+k)).linknumber += 1;
								(*(IgE2+m)).linknumber += 1;
								g2ligandsuccess += 1;
							}		
						}
						
					}
					else										// this was the previous version with my factor chance of binding (2 chances)
					{
						if(!( ((*(IgE2+m)).arm2linkto == k) || ((*(IgE2+k)).arm1linkto == m) )) // but first checking for whether this is a potential cyclizing
						{
							if(!(*(IgE2+m)).arm2linkto)
							{
								linkbinding = gLinkBindingrate;
								frandom = ran1(&gRan1seed);
								if(frandom < linkbinding)
								{
									(*(IgE2+m)).arm2linkto = k;
									(*(IgE2+k)).arm2linkto = m;
									(*(IgE2+k)).arm2bound = 1;
									(*(IgE2+k)).linknumber += 1;
									(*(IgE2+m)).linknumber += 1;
									g2ligandsuccess += 1;
								}
							}
							if(!(*(IgE2+k)).arm1linkto)
							{
								linkbinding = gLinkBindingrate;
								frandom = ran1(&gRan1seed);
								if(frandom < linkbinding)
								{
									(*(IgE2+k)).arm1linkto = m;
									(*(IgE2+m)).arm1linkto = k;
									(*(IgE2+m)).arm1bound = 1;
									(*(IgE2+k)).linknumber += 1;
									(*(IgE2+m)).linknumber += 1;
									g2ligandsuccess += 1;
								}
							}
						}
					}
					g2ligands += 1;
					break;
					
					
				case 7: 									// m has 2 bound ligands and k has one, only one chance to link
					if(CheckifAlreadyLinked(k,m))
					{
						if((*(IgE2+m)).arm1linkto == k)
						{
							linkbinding = gCyclicdimerrate*gLinkBindingrate;
							frandom = ran1(&gRan1seed);
							if(frandom < linkbinding)
							{
								(*(IgE2+m)).arm2linkto = k;
								(*(IgE2+k)).arm2linkto = m;
								(*(IgE2+k)).arm2bound = 1;
								(*(IgE2+k)).linknumber += 1;
								(*(IgE2+m)).linknumber += 1;
								g3ligandsuccess += 1;
							}
						}
						else
						{
							linkbinding = gCyclicdimerrate*gLinkBindingrate;
							frandom = ran1(&gRan1seed);
							if(frandom < linkbinding)
							{
								(*(IgE2+m)).arm1linkto = k;
								(*(IgE2+k)).arm2linkto = m;
								(*(IgE2+k)).arm2bound = 1;
								(*(IgE2+k)).linknumber += 1;
								(*(IgE2+m)).linknumber += 1;
								g3ligandsuccess += 1;
							}
						}
						
					}
					else
					{
						w = ((*(IgE2+m)).arm1linkto != 0) + 2*((*(IgE2+m)).arm2linkto != 0);
						switch(w)
						{
							case 0:								// both could bind
								linkbinding = 1-((1-gLinkBindingrate)*(1-gLinkBindingrate));
								frandom = ran1(&gRan1seed);
								if(frandom < linkbinding)
								{
									if(irbit2(&bitnumber))				// randomly pick which of the m sites k becomes bound to
									{
										(*(IgE2+m)).arm1linkto = k;
										(*(IgE2+k)).arm2linkto = m;
										(*(IgE2+k)).arm2bound = 1;
									}
									else
									{
										(*(IgE2+m)).arm2linkto = k;
										(*(IgE2+k)).arm2linkto = m;
										(*(IgE2+k)).arm2bound = 1;
									}
									(*(IgE2+k)).linknumber += 1;
									(*(IgE2+m)).linknumber += 1;
									g3ligandsuccess += 1;
								}
									break;
								
							case 1:										// only arm2 can bind
								linkbinding = gLinkBindingrate;
								frandom = ran1(&gRan1seed);
								if(frandom < linkbinding)
								{
									(*(IgE2+m)).arm2linkto = k;
									(*(IgE2+k)).arm2linkto = m;
									(*(IgE2+k)).arm2bound = 1;
									(*(IgE2+k)).linknumber += 1;
									(*(IgE2+m)).linknumber += 1;
									g3ligandsuccess += 1;
								}
									break;
								
							case 2:										// only arm1 can bind
								linkbinding = gLinkBindingrate;
								frandom = ran1(&gRan1seed);
								if(frandom < linkbinding)
								{
									(*(IgE2+m)).arm1linkto = k;
									(*(IgE2+k)).arm2linkto = m;
									(*(IgE2+k)).arm2bound = 1;
									(*(IgE2+k)).linknumber += 1;
									(*(IgE2+m)).linknumber += 1;
									g3ligandsuccess += 1;
								}
									break;
								
							case 3:										// neither can bind
								break;
						}
						
					}
					g3ligands += 1;
					
					break;
					
					
				case 8:										// k has one bound ligand, m has none, symmetric with case 2
					if((*(IgE2+k)).arm2linkto == 0)				// but first test if this bound site is already linked, nothing to do if it is
					{
						linkbinding = 1-((1-gLinkBindingrate)*(1-gLinkBindingrate));  // 2 open sites, so probability is all outcomes besides two failures
						MaketheLink2(linkbinding,k,m,2);
						g2ligandsuccess += 1;
					}
					g2ligands += 1;
					break;
					
					
				case 9:										// both m and k have one bound ligand, similar to case 5
					if(((*(IgE2+m)).arm1linkto == 0) && ((*(IgE2+k)).arm2linkto == 0))
					{
						linkbinding = 0.5*gLinkBindingrate;		// this is Byron's factor for identical species
						frandom = ran1(&gRan1seed);
						if(frandom < linkbinding)
						{
							if(irbit2(&bitnumber))				// randomly choose which gets bound
							{
								(*(IgE2+m)).arm1linkto = k;
								(*(IgE2+k)).arm1linkto = m;
								(*(IgE2+k)).arm1bound = 1;
								(*(IgE2+k)).linknumber += 1;
								(*(IgE2+m)).linknumber += 1;
								g2ligandsuccess += 1;
							}
							else
							{
								(*(IgE2+k)).arm2linkto = m;
								(*(IgE2+m)).arm2linkto = k;
								(*(IgE2+m)).arm2bound = 1;
								(*(IgE2+k)).linknumber += 1;
								(*(IgE2+m)).linknumber += 1;
								g2ligandsuccess += 1;
							}		
						}
						
					}
					else
					{
						if(!( ((*(IgE2+m)).arm1linkto == k) || ((*(IgE2+k)).arm2linkto == m) )) // but first checking for whether this is a potential cyclizing
						{
							if(!(*(IgE2+m)).arm1linkto)			
							{
								linkbinding = gLinkBindingrate;
								frandom = ran1(&gRan1seed);
								if(frandom < linkbinding)
								{
									(*(IgE2+m)).arm1linkto = k;
									(*(IgE2+k)).arm1linkto = m;
									(*(IgE2+k)).arm1bound = 1;
									(*(IgE2+k)).linknumber += 1;
									(*(IgE2+m)).linknumber += 1;
									g2ligandsuccess += 1;
								}
							}
							if(!(*(IgE2+k)).arm2linkto)			
							{
								linkbinding = gLinkBindingrate;
								frandom = ran1(&gRan1seed);
								if(frandom < linkbinding)
								{
									(*(IgE2+k)).arm2linkto = m;
									(*(IgE2+m)).arm2linkto = k;
									(*(IgE2+m)).arm2bound = 1;
									(*(IgE2+k)).linknumber += 1;
									(*(IgE2+m)).linknumber += 1;
									g2ligandsuccess += 1;
								}
							}
						}
					}
					g2ligands += 1;
					break;
					
					
				case 10:									// both m and k have one bound ligand, similar to case 6
					if(((*(IgE2+m)).arm2linkto == 0) && ((*(IgE2+k)).arm2linkto == 0))
					{
						linkbinding = 0.5*gLinkBindingrate;		// this is Byron's factor for identical species
						frandom = ran1(&gRan1seed);
						if(frandom < linkbinding)
						{
							if(irbit2(&bitnumber))				// randomly choose which gets bound
							{
								(*(IgE2+m)).arm2linkto = k;
								(*(IgE2+k)).arm1linkto = m;
								(*(IgE2+k)).arm1bound = 1;
								(*(IgE2+k)).linknumber += 1;
								(*(IgE2+m)).linknumber += 1;
								g2ligandsuccess += 1;
							}
							else
							{
								(*(IgE2+k)).arm2linkto = m;
								(*(IgE2+m)).arm1linkto = k;
								(*(IgE2+m)).arm1bound = 1;
								(*(IgE2+k)).linknumber += 1;
								(*(IgE2+m)).linknumber += 1;
								g2ligandsuccess += 1;
							}		
						}
						
					}
					else										
					{
						if(!( ((*(IgE2+m)).arm2linkto == k) || ((*(IgE2+k)).arm2linkto == m) )) // but first checking for whether this is a potential cyclizing
						{
							if(!(*(IgE2+m)).arm2linkto)
							{
								linkbinding = gLinkBindingrate;
								frandom = ran1(&gRan1seed);
								if(frandom < linkbinding)
								{
									(*(IgE2+m)).arm2linkto = k;
									(*(IgE2+k)).arm1linkto = m;
									(*(IgE2+k)).arm1bound = 1;
									(*(IgE2+k)).linknumber += 1;
									(*(IgE2+m)).linknumber += 1;
									g2ligandsuccess += 1;
								}
							}
							if(!(*(IgE2+k)).arm2linkto)
							{
								linkbinding = gLinkBindingrate;
								frandom = ran1(&gRan1seed);
								if(frandom < linkbinding)
								{
									(*(IgE2+k)).arm2linkto = m;
									(*(IgE2+m)).arm1linkto = k;
									(*(IgE2+m)).arm1bound = 1;
									(*(IgE2+k)).linknumber += 1;
									(*(IgE2+m)).linknumber += 1;
									g2ligandsuccess += 1;
								}
							}
						}
					}
					g2ligands += 1;
					break;
					
				case 11:									// k has one bound ligand and m has 2 bound ligands, similar to case 7
					if(CheckifAlreadyLinked(k,m))
					{
						if((*(IgE2+m)).arm1linkto == k)
						{
							linkbinding = gCyclicdimerrate*gLinkBindingrate;
							frandom = ran1(&gRan1seed);
							if(frandom < linkbinding)
							{
								(*(IgE2+m)).arm2linkto = k;
								(*(IgE2+k)).arm1linkto = m;
								(*(IgE2+k)).arm1bound = 1;
								(*(IgE2+k)).linknumber += 1;
								(*(IgE2+m)).linknumber += 1;
								g3ligandsuccess += 1;
							}
						}
						else
						{
							linkbinding = gCyclicdimerrate*gLinkBindingrate;
							frandom = ran1(&gRan1seed);
							if(frandom < linkbinding)
							{
								(*(IgE2+m)).arm1linkto = k;
								(*(IgE2+k)).arm1linkto = m;
								(*(IgE2+k)).arm1bound = 1;
								(*(IgE2+k)).linknumber += 1;
								(*(IgE2+m)).linknumber += 1;
								g3ligandsuccess += 1;
							}
						}
					}
					else
					{
						w = ((*(IgE2+m)).arm1linkto != 0) + 2*((*(IgE2+m)).arm2linkto != 0);
						switch(w)
						{
							case 0:										// both could bind
								linkbinding = 1-((1-gLinkBindingrate)*(1-gLinkBindingrate));
								frandom = ran1(&gRan1seed);
								if(frandom < linkbinding)
								{
									if(irbit2(&bitnumber))				// randomly pick which of the m sites k becomes bound to
									{
										(*(IgE2+m)).arm1linkto = k;
										(*(IgE2+k)).arm1linkto = m;
										(*(IgE2+k)).arm1bound = 1;
									}
									else
									{
										(*(IgE2+m)).arm2linkto = k;
										(*(IgE2+k)).arm1linkto = m;
										(*(IgE2+k)).arm1bound = 1;
									}
									(*(IgE2+k)).linknumber += 1;
									(*(IgE2+m)).linknumber += 1;
									g3ligandsuccess += 1;
								}
									break;
								
							case 1:										// only arm2 can bind
								linkbinding = gLinkBindingrate;
								frandom = ran1(&gRan1seed);
								if(frandom < linkbinding)
								{
									(*(IgE2+m)).arm2linkto = k;
									(*(IgE2+k)).arm1linkto = m;
									(*(IgE2+k)).arm1bound = 1;
									(*(IgE2+k)).linknumber += 1;
									(*(IgE2+m)).linknumber += 1;
									g3ligandsuccess += 1;
								}
									break;
								
							case 2:										// only arm1 can bind
								linkbinding = gLinkBindingrate;
								frandom = ran1(&gRan1seed);
								if(frandom < linkbinding)
								{
									(*(IgE2+m)).arm1linkto = k;
									(*(IgE2+k)).arm1linkto = m;
									(*(IgE2+k)).arm1bound = 1;
									(*(IgE2+k)).linknumber += 1;
									(*(IgE2+m)).linknumber += 1;
									g3ligandsuccess += 1;
								}
									break;
								
							case 3:										// neither can bind
								break;
						}
					}
					g3ligands += 1;
					break;
					
					
				case 12:											// k has two bound ligands and m has none, similar to case 3
					w = ((*(IgE2+k)).arm1linkto == 0) + 2*((*(IgE2+k)).arm2linkto == 0);
					switch(w)
					{
						case 1:										// only one arm is linkable, reverts to main case 1 above
							linkbinding = 1-((1-gLinkBindingrate)*(1-gLinkBindingrate)); // 2 possible binding sites, so probability is all outcomes besides two failures
							MaketheLink2(linkbinding,k,m,1);
							break;
							
						case 2:										// only other arm is linkable, reverts to main case 2 above
							linkbinding = 1-((1-gLinkBindingrate)*(1-gLinkBindingrate));
							MaketheLink2(linkbinding,k,m,2);
							break;
							
						case 3:										// both arms are linkable
							linkbinding = 1-((1-gLinkBindingrate)*(1-gLinkBindingrate));
							frandom = ran1(&gRan1seed);
							u = 0;									// lots of possible outcomes, arm1 site of m has two chances at two k sites and arm2 site of m has two chances
							if(frandom < linkbinding) u = u + 1;	// establish outcomes, based on probabilities, first, then resolve the choices
								frandom = ran1(&gRan1seed);				// think of u as binary switch, 00 means no link succeeded, 01 means M.arm1 succeeded with K.arm1 or K.arm2, etc.
							if(frandom < linkbinding) u = u + 2;
								
								switch(u)
								{
									case 1:
										MaketheLink2(linkbinding,k,m,3);
										g2ligandsuccess += 1;
										break;
										
									case 2:									// randomly pick which of the k sites m becomes bound to
										MaketheLink2(linkbinding,k,m,4);
										g2ligandsuccess += 1;
										break;
										
									case 3:									// both ligands succeed, but one has to suffer cyclizing effect
										flag = true;
										if(irbit2(&bitnumber))				// randomly choose which gets unfettered binding
										{
											z = MaketheLink2(linkbinding,k,m,3);
											
											linkbinding = gCyclicdimerrate*gLinkBindingrate;	// now test outcome of cyclizing possibility
											frandom = ran1(&gRan1seed);
											if(frandom < linkbinding)
											{
												if(z == 1)						// can only link to remaining open k site, k = 2
												{
													(*(IgE2+k)).arm2linkto = m;
													(*(IgE2+m)).arm2linkto = k;
													(*(IgE2+m)).arm2bound = 1;
												}
												else							// else its k site 1
												{
													(*(IgE2+k)).arm2linkto = m;
													(*(IgE2+m)).arm1linkto = k;
													(*(IgE2+m)).arm1bound = 1;
												}
												(*(IgE2+k)).linknumber += 1;
												(*(IgE2+m)).linknumber += 1;
												g2ligandsuccess += 1;
											}
										}
											else								// the other possibility, arm2 wins toss, so it binds unfettered
											{
												z = MaketheLink2(linkbinding,k,m,4);
												
												linkbinding = gCyclicdimerrate*gLinkBindingrate;
												frandom = ran1(&gRan1seed);
												if(frandom < linkbinding)
												{
													if(z == 1)
													{
														(*(IgE2+k)).arm1linkto = m;
														(*(IgE2+m)).arm2linkto = k;
														(*(IgE2+m)).arm2bound = 1;
													}
													else
													{
														(*(IgE2+k)).arm1linkto = m;
														(*(IgE2+m)).arm1linkto = k;
														(*(IgE2+m)).arm1bound = 1;
													}
													(*(IgE2+k)).linknumber += 1;
													(*(IgE2+m)).linknumber += 1;
													g2ligandsuccess += 1;
												}
											}
											break;
								}
									break;
					}
						g2ligands += 1;
					break;
					
					
				case 13:									// k has two bound ligands and m has one, similar to case 7
					if(CheckifAlreadyLinked(k,m))
					{
						if((*(IgE2+k)).arm1linkto == m)
						{
							linkbinding = gCyclicdimerrate*gLinkBindingrate;
							frandom = ran1(&gRan1seed);
							if(frandom < linkbinding)
							{
								(*(IgE2+k)).arm2linkto = m;
								(*(IgE2+m)).arm2linkto = k;
								(*(IgE2+m)).arm2bound = 1;
								(*(IgE2+k)).linknumber += 1;
								(*(IgE2+m)).linknumber += 1;
								g3ligandsuccess += 1;
							}
						}
						else
						{
							linkbinding = gCyclicdimerrate*gLinkBindingrate;
							frandom = ran1(&gRan1seed);
							if(frandom < linkbinding)
							{
								(*(IgE2+k)).arm1linkto = m;
								(*(IgE2+m)).arm2linkto = k;
								(*(IgE2+m)).arm2bound = 1;
								(*(IgE2+k)).linknumber += 1;
								(*(IgE2+m)).linknumber += 1;
								g3ligandsuccess += 1;
							}
						}
					}
					else
					{
						w = ((*(IgE2+k)).arm1linkto != 0) + 2*((*(IgE2+k)).arm2linkto != 0);
						switch(w)
						{
							case 0:										// both could bind
								linkbinding = 1-((1-gLinkBindingrate)*(1-gLinkBindingrate));
								frandom = ran1(&gRan1seed);
								if(frandom < linkbinding)
								{
									if(irbit2(&bitnumber))				// randomly pick which of the m sites k becomes bound to
									{
										(*(IgE2+k)).arm1linkto = m;
										(*(IgE2+m)).arm2linkto = k;
										(*(IgE2+m)).arm2bound = 1;
									}
									else
									{
										(*(IgE2+k)).arm2linkto = m;
										(*(IgE2+m)).arm2linkto = k;
										(*(IgE2+m)).arm2bound = 1;
									}
									(*(IgE2+k)).linknumber += 1;
									(*(IgE2+m)).linknumber += 1;
									g3ligandsuccess += 1;
								}
									break;
								
							case 1:										// only arm2 can bind
								linkbinding = gLinkBindingrate;
								frandom = ran1(&gRan1seed);
								if(frandom < linkbinding)
								{
									(*(IgE2+k)).arm2linkto = m;
									(*(IgE2+m)).arm2linkto = k;
									(*(IgE2+m)).arm2bound = 1;
									(*(IgE2+k)).linknumber += 1;
									(*(IgE2+m)).linknumber += 1;
									g3ligandsuccess += 1;
								}
									break;
								
							case 2:										// only arm1 can bind
								linkbinding = gLinkBindingrate;
								frandom = ran1(&gRan1seed);
								if(frandom < linkbinding)
								{
									(*(IgE2+k)).arm1linkto = m;
									(*(IgE2+m)).arm2linkto = k;
									(*(IgE2+m)).arm2bound = 1;
									(*(IgE2+k)).linknumber += 1;
									(*(IgE2+m)).linknumber += 1;
									g3ligandsuccess += 1;
								}
									break;
								
							case 3:										// neither can bind
								break;
						}
					}
					g3ligands += 1;
					break;
					
				case 14:									// k has two bound ligands and m has one, similar to case 13, other arm
					if(CheckifAlreadyLinked(k,m))
					{
						if((*(IgE2+k)).arm1linkto == m)
						{
							linkbinding = gCyclicdimerrate*gLinkBindingrate;
							frandom = ran1(&gRan1seed);
							if(frandom < linkbinding) 
							{
								(*(IgE2+k)).arm2linkto = m;
								(*(IgE2+m)).arm1linkto = k;
								(*(IgE2+m)).arm1bound = 1;
								(*(IgE2+k)).linknumber += 1;
								(*(IgE2+m)).linknumber += 1;
								g3ligandsuccess += 1;
							}
						}
						else
						{
							linkbinding = gCyclicdimerrate*gLinkBindingrate;
							frandom = ran1(&gRan1seed);
							if(frandom < linkbinding)
							{
								(*(IgE2+k)).arm1linkto = m;
								(*(IgE2+m)).arm1linkto = k;
								(*(IgE2+m)).arm1bound = 1;
								(*(IgE2+k)).linknumber += 1;
								(*(IgE2+m)).linknumber += 1;
								g3ligandsuccess += 1;
							}
						}
					}
					else
					{
						w = ((*(IgE2+k)).arm1linkto != 0) + 2*((*(IgE2+k)).arm2linkto != 0);
						switch(w)
						{
							case 0:								// both could bind
								linkbinding = 1-((1-gLinkBindingrate)*(1-gLinkBindingrate));
								frandom = ran1(&gRan1seed);
								if(frandom < linkbinding)
								{
									if(irbit2(&bitnumber))				// randomly pick which of the m sites k becomes bound to
									{
										(*(IgE2+k)).arm1linkto = m;
										(*(IgE2+m)).arm1linkto = k;
										(*(IgE2+m)).arm1bound = 1;
									}
									else
									{
										(*(IgE2+k)).arm2linkto = m;
										(*(IgE2+m)).arm1linkto = k;
										(*(IgE2+m)).arm1bound = 1;
									}
									(*(IgE2+k)).linknumber += 1;
									(*(IgE2+m)).linknumber += 1;
									g3ligandsuccess += 1;
								}
									break;
								
							case 1:										// only arm2 can bind
								linkbinding = gLinkBindingrate;
								frandom = ran1(&gRan1seed);
								if(frandom < linkbinding)
								{
									(*(IgE2+k)).arm2linkto = m;
									(*(IgE2+m)).arm1linkto = k;
									(*(IgE2+m)).arm1bound = 1;
									(*(IgE2+k)).linknumber += 1;
									(*(IgE2+m)).linknumber += 1;
									g3ligandsuccess += 1;
								}
									break;
								
							case 2:										// only arm1 can bind
								linkbinding = gLinkBindingrate;
								frandom = ran1(&gRan1seed);
								if(frandom < linkbinding)
								{
									(*(IgE2+k)).arm1linkto = m;
									(*(IgE2+m)).arm1linkto = k;
									(*(IgE2+m)).arm1bound = 1;
									(*(IgE2+k)).linknumber += 1;
									(*(IgE2+m)).linknumber += 1;
									g3ligandsuccess += 1;
								}
									break;
								
							case 3:										// neither can bind
								break;
						}
					}
					g3ligands += 1;
					break;
					
					
				case 15:									// all have bound ligands, no linking possible, nothing to do
					g4ligands += 1;
					break;
					
			}
		}
	}
	
}

Instance * getInstance(int key)
{
	
	int i;
	Instance *newIPtr;
	
	if(gInstanceList[key] != NULL)
	{ 
		return gInstanceList[key];	
	}

//	if we got to here, then we didn't find the instance and we need to create it
	
	newIPtr = malloc(sizeof(Instance));
	
	newIPtr->key = key;
	newIPtr->instanceSize = 0;
	newIPtr->neighbors = NULL;
	
	gInstanceList[key] = newIPtr;
	
	return newIPtr;
}

void	AddtoInstanceList(Instance *theinstance1,Instance *theinstance2)
{
	int thesize1,thesize2,key1,key2;
	int	i;
	Instance *listinstance;
	Boolean	flag;
	long test;
	
	key1 = theinstance1->key;
	key2 = theinstance2->key;
	thesize1 = theinstance1->instanceSize;
	thesize2 = theinstance2->instanceSize;
	
	if(thesize1 == 0)
	{
		theinstance1->neighbors = (Instance **)malloc(sizeof(Instance *) * (thesize1 + 1));
		theinstance1->neighbors[thesize1] = theinstance2;
		theinstance1->instanceSize = 1;
	}
	else
	{
		flag = true;
		for(i=0;i<thesize1;i++)
		{
			listinstance = theinstance1->neighbors[i];
			if(listinstance->key == theinstance2->key) flag = false;
		}
		if(flag)
		{
			theinstance1->neighbors = (Instance **)realloc(theinstance1->neighbors, sizeof(Instance *) * (thesize1 + 1));
			theinstance1->neighbors[thesize1] = theinstance2;
			theinstance1->instanceSize = thesize1 + 1;
		}
	}
	
	if(thesize2 == 0)
	{
		theinstance2->neighbors = (Instance **)malloc(sizeof(Instance *) * (thesize2 + 1));
		theinstance2->neighbors[thesize2] = theinstance1;
		theinstance2->instanceSize = 1;
	}
	else
	{
		flag = true;
		for(i=0;i<thesize2;i++)
		{
			listinstance = theinstance2->neighbors[i];
			if(listinstance->key == theinstance1->key) flag = false;			// theinstance already 
		}
		if(flag)
		{
			theinstance2->neighbors = (Instance **)realloc(theinstance2->neighbors, sizeof(Instance *) * (thesize2 + 1));
			theinstance2->neighbors[thesize2] = theinstance1;
			theinstance2->instanceSize = thesize2 + 1;
		}
	}
}

long	gTest,*gTestlist;

void	freeTree(long index, Instance** instancelist)
{
	int			test;
	Instance	*instance1;
	Instance    **ptrList;
	
	if(index == gTestIgE)
	{
		test = 1;
	}
	
	if(instancelist[index] != nil)
	{
		instance1 = instancelist[index];
		if(instance1->neighbors != nil)
		{
			ptrList = instance1->neighbors;
			free(ptrList);
			//   free((Instance**)instance1->neighbors);
		}
		free(instance1);
		instancelist[index] = nil;
	}
}


void	CountTempAggs(void)				// keep track of which receptors are within threshold distance at each timestep
{
	long		i,j,k,m,x,sum,n;
	float		frandom,linkbinding;
	Boolean		flag;
	Instance	*theinstance1,*theinstance2,*instancefree;
	long		*instancelistflag,linkedindex;
	long		test,test2,test3;
	MatchArray	*gTestlist; 
	Instance    **ptrList;
	
	// create all needed instances
	// but first clear master list of instance to start fresh
	
	for(i=0;i<kaggdistribsize;i++) gAggregateDistribution2[i] = 0;
	for(i=0;i<gIgEnumber;i++) *(gClusterList + i) = 0;
	sum = n = 0;
	
	for(i=0;i<gIgEnumber;i++)
	{
		freeTree(i,gInstanceList);
	}
	
	for(i=0;i<gMatchindex;i++)
	{
		getInstance((*(gMatches + i)).partner1);
		getInstance((*(gMatches + i)).partner2);
	}
		
	// now begin adding to the instance lists
	
	for(i=0;i<gMatchindex;i++)
	{
		theinstance1 = getInstance((*(gMatches + i)).partner1);
		theinstance2 = getInstance((*(gMatches + i)).partner2);
		AddtoInstanceList(theinstance1,theinstance2);
	}
	
	for(i=1;i<gIgEnumber;i++)
	{
		if(i == gTestIgE)
		{
			if(gInstanceList[i] != NULL)
			{
				theinstance1 = gInstanceList[i];
			}
		}
		
		if(gInstanceList[i] != NULL)
		{
			linkedindex = 0;
			theinstance1 = gInstanceList[i];
			gLinkedlist1[linkedindex] = theinstance1->key;
			linkedindex += 1;
			for(j=0;j<theinstance1->instanceSize;j++)
			{
				theinstance2 = theinstance1->neighbors[j];
				Makelinkedlist(&linkedindex,theinstance1->key,theinstance2->key,gLinkedlist1);
			}
		
			for(j=0;j<linkedindex;j++)
			{
				*(gClusterList + gLinkedlist1[j]) = linkedindex;
				instancefree = gInstanceList[gLinkedlist1[j]];
				if(instancefree->neighbors != NULL)
				{
					ptrList = instancefree->neighbors;
					free(ptrList);
				}
				free(gInstanceList[gLinkedlist1[j]]);
				gInstanceList[gLinkedlist1[j]] = NULL;
			}
			
			if(linkedindex > 48) gAggregateDistribution2[49] += 1;			// keeps track of aggregate size upto 48, pools above 48
			else gAggregateDistribution2[linkedindex] += 1;				
			
			if(linkedindex > 1)  
			{
				gAggregateDistribution2[0] += 1;			// keeps track of total aggregates
			}
		}
	}

	if(gMasterCycles%500 == 0)
	{
		sum = 0;
		for(i=2;i<50;i++)
		{
			x = gAggregateDistribution[i];
			sum += gAggregateDistribution[i];
		}
		IgEaggs[0][NforIgEaggs] = gMasterCycles;
		IgEaggs[1][NforIgEaggs] = sum;
		NforIgEaggs++;
		printf("\n");
		printf("%d%s\n",gMasterCycles," cycles");
		printf("\n");
		for(i=0;i<50;i++)
		{
			printf("%d\t%d\n",gAggregateDistribution[i],gAggregateDistribution2[i]);
		}
	}
	
	if(gMasterCycles == kstopcyclenumber)
	{
		printf("\n");
		for(i=0;i<NforIgEaggs;i++)
		{
			printf("%d\t%d\n",IgEaggs[0][i],IgEaggs[1][i]);
		}
	}
}

void Makelinkedlist(long *linkedindex,long who_called,long calling_who, long *linkedlist)
{
	long			thesize,i,j;
	Instance		*theinstance1,*theinstance2;
	Boolean			flag;
	
	theinstance1 = getInstance(calling_who);
	flag = true;
	for(j=0;j<*linkedindex;j++)
	{
		if(theinstance1->key == linkedlist[j]) flag = false;
	}
	if(flag)
	{
		linkedlist[*linkedindex] = calling_who;
		*linkedindex += 1;
	}
	for(i=0;i<theinstance1->instanceSize;i++)
	{
		theinstance2 = theinstance1->neighbors[i];
		flag = true;
		for(j=0;j<*linkedindex;j++)
		{
			if(theinstance2->key == linkedlist[j]) flag = false;
		}
		if(flag)
		{
			Makelinkedlist(linkedindex,theinstance1->key,theinstance2->key,linkedlist);
		}
	}
}

void UpdatePositions3(void)
{
	long 				i,j,m,recursion_level1,boundindex;
	short				x,y;
	Rect				rect;
	float				dtheta,dchi,thetavalue,chivalue,xtheta,ychi,xright,ybottom;
	float				*thetafloat,*chifloat,lcellsize;
	void				*tempadr;
	
	tempadr = theta;
	thetafloat = (float *)tempadr;
	tempadr = chi;
	chifloat = (float *)tempadr;
	lcellsize = gCellSize;
	
	for(i=0;i<gIgEnumber;i++) (*(IgE + i)).lookedat = 1;
	
	for(i=0;i<gIgEnumber;i++)
	{
		Fetchadistance(&dtheta,&dchi);	
		
		thetavalue = *(thetafloat + i);
		thetavalue += dtheta;
		if(thetavalue <0.0) thetavalue += lcellsize;
		if(thetavalue >= lcellsize) thetavalue -= lcellsize;
				
		chivalue = *(chifloat + i);
		chivalue += dchi;
		if(chivalue <0.0) chivalue += lcellsize;
		if(chivalue >= lcellsize) chivalue -= lcellsize;
				
		*(thetafloat + i) = thetavalue;
		*(chifloat + i) = chivalue;
				
		(*(IgE+i)).lookedat = 0;
	}
}

void	Fetchadistance(float *dx, float *dy)
{
	float	thismove,theta;
	
	thismove = gasdev2()*gDiffusionDistance;
	theta = ran1(&gRan1seed)*6.2831853072;
	
	*dx = thismove*cos(theta);
	*dy = thismove*sin(theta);
}

/*
void	Fetchadistance(float *dx, float *dy)
{
	*dx = gasdev2()*gDiffusionDistance;
	*dy = gasdev2()*gDiffusionDistance;
}
*/

#define IA 16807
#define IM 2147483647
#define AM (1.0/IM)
#define IQ 127773
#define IR 2836
#define NTAB 32
#define NDIV (1+(IM-1)/NTAB)
#define EPS 1.2e-7
#define RNMX (1.0-EPS)

float ran1(long *idum)
{
	int j;
	long k;
	static long iy=0;
	static long iv[NTAB];
	float temp;
	
	if (*idum <= 0 || !iy) {
		if (-(*idum) < 1) *idum=1;
		else *idum = -(*idum);
		for (j=NTAB+7;j>=0;j--) {
			k=(*idum)/IQ;
			*idum=IA*(*idum-k*IQ)-IR*k;
			if (*idum < 0) *idum += IM;
			if (j < NTAB) iv[j] = *idum;
		}
		iy=iv[0];
	}
	k=(*idum)/IQ;
	*idum=IA*(*idum-k*IQ)-IR*k;
	if (*idum < 0) *idum += IM;
	j=iy/NDIV;
	iy=iv[j];
	iv[j] = *idum;
	if ((temp=AM*iy) > RNMX) return RNMX;
	else return temp;
}
#undef IA
#undef IM
#undef AM
#undef IQ
#undef IR
#undef NTAB
#undef NDIV
#undef EPS
#undef RNMX

#define IB1 1
#define IB2 2
#define IB5 16
#define IB18 131072
#define MASK (IB1+IB2+IB5)

int irbit2(unsigned long *iseed)
{
	if(*iseed & IB18)
	{
		*iseed = ((*iseed ^ MASK) << 1) | IB1;
		return 1;
	}
	else
	{
		*iseed <<= 1;
		return 0;
	}
}

float gasdev2(void)		// generates a gaussian random number using the linear random function, mean = 0.0, SD = 1.0, i.e, generates z values with Gaussian probability
{
	static int		iset = 0;
	static float	gset;
	float			fac,rsq,v1,v2;
	
	if(iset == 0)
	{
		do
		{
			v1 = 2.0*ran1(&gRan1seed) - 1.0;
			v2 = 2.0*ran1(&gRan1seed) - 1.0;
			
			rsq = v1*v1 + v2*v2;
		}while(rsq >= 1.0 || rsq == 0.0);
		
		fac = sqrt(-2.0*log(rsq)/rsq);
		
		gset = v1*fac;
		iset = 1;
		return v2*fac;
	}
	else
	{
		iset = 0;
		return gset;
	}
}
